# Supplementary material for: Distinct sensorimotor feedback loops for dynamic and static control of primate precision grip
Source: Commun Biol. 2020 Apr 2;3:156. doi: 10.1038/s42003-020-0861-0 (PMC7118171; doi:10.1038/s42003-020-0861-0)
Supplement: Supplementary file 3 — Supplementary Data 1 [file 42003_2020_861_MOESM3_ESM.xlsx]

## Sheet: FIG1d
LFP (spinal)
freq/time	-1	-0.996	-0.992	-0.988	-0.984	-0.98	-0.976	-0.972	-0.968	-0.964	-0.96	-0.956	-0.952	-0.948	-0.944	-0.94	-0.936	-0.932	-0.928	-0.924	-0.92	-0.916	-0.912	-0.908	-0.904	-0.9	-0.896	-0.892	-0.888	-0.884	-0.88	-0.876	-0.872	-0.868	-0.864	-0.86	-0.856	-0.852	-0.848	-0.844	-0.84	-0.836	-0.832	-0.828	-0.824	-0.82	-0.816	-0.812	-0.808
1.25	5.65412	5.66199	5.66911	5.67549	5.68113	5.68603	5.6902	5.69364	5.69637	5.69838	5.69968	5.70028	5.70019	5.69942	5.69796	5.69585	5.69307	5.68965	5.6856	5.68092	5.67564	5.66977	5.66332	5.65631	5.64876	5.64068	5.63211	5.62305	5.61354	5.60359	5.59324	5.58251	5.57144	5.56004	5.54836	5.53643	5.52428	5.51195	5.49947	5.48689	5.47425	5.46158	5.44892	5.43631	5.42381	5.41143	5.39923	5.38725	5.37551
2.5	5.97261	5.98863	6.0041	6.01902	6.03341	6.04727	6.0606	6.07343	6.08575	6.09757	6.1089	6.11976	6.13014	6.14006	6.14952	6.15854	6.16712	6.17528	6.18302	6.19035	6.19729	6.20384	6.21001	6.21582	6.22127	6.22637	6.23114	6.23559	6.23972	6.24355	6.24709	6.25035	6.25334	6.25608	6.25856	6.26081	6.26284	6.26465	6.26626	6.26768	6.26892	6.26998	6.27089	6.27165	6.27226	6.27275	6.27312	6.27338	6.27353
3.75	6.12908	6.14739	6.16516	6.18241	6.19913	6.21533	6.23102	6.2462	6.26089	6.27509	6.28881	6.30205	6.31483	6.32715	6.33901	6.35043	6.36141	6.37197	6.38211	6.39184	6.40116	6.41009	6.41864	6.42681	6.43462	6.44207	6.44917	6.45593	6.46236	6.46847	6.47427	6.47977	6.48498	6.4899	6.49456	6.49895	6.50309	6.50699	6.51065	6.51409	6.51732	6.52034	6.52316	6.5258	6.52826	6.53056	6.53269	6.53467	6.53651
5	6.11842	6.1352	6.15137	6.16693	6.1819	6.19628	6.21007	6.22328	6.23591	6.24797	6.25946	6.27039	6.28077	6.2906	6.29989	6.30864	6.31686	6.32456	6.33175	6.33843	6.34461	6.3503	6.35551	6.36025	6.36452	6.36834	6.37171	6.37464	6.37715	6.37925	6.38094	6.38225	6.38317	6.38373	6.38393	6.38379	6.38333	6.38256	6.38148	6.38013	6.3785	6.37663	6.37452	6.37219	6.36966	6.36695	6.36407	6.36104	6.35788
6.25	6.04509	6.06105	6.07641	6.09117	6.10534	6.11892	6.13193	6.14435	6.15621	6.16751	6.17825	6.18843	6.19808	6.20719	6.21576	6.22382	6.23136	6.23839	6.24491	6.25095	6.2565	6.26157	6.26617	6.27031	6.274	6.27725	6.28006	6.28245	6.28442	6.28599	6.28716	6.28795	6.28837	6.28842	6.28812	6.28748	6.28652	6.28524	6.28367	6.2818	6.27966	6.27726	6.27461	6.27173	6.26864	6.26534	6.26186	6.25821	6.25441
7.5	5.90845	5.92357	5.93812	5.95211	5.96555	5.97845	5.99082	6.00266	6.01398	6.0248	6.03512	6.04495	6.0543	6.06318	6.0716	6.07957	6.0871	6.0942	6.10087	6.10713	6.113	6.11847	6.12356	6.12828	6.13265	6.13666	6.14034	6.14368	6.14671	6.14944	6.15187	6.15401	6.15588	6.15748	6.15883	6.15994	6.16082	6.16147	6.16191	6.16216	6.16221	6.16209	6.16179	6.16134	6.16075	6.16001	6.15915	6.15817	6.15708
8.75	5.67009	5.68148	5.69223	5.70237	5.71188	5.7208	5.72911	5.73685	5.744	5.75059	5.75663	5.76212	5.76708	5.77152	5.77546	5.7789	5.78186	5.78435	5.78639	5.788	5.78918	5.78995	5.79034	5.79035	5.79	5.78931	5.7883	5.78698	5.78538	5.7835	5.78137	5.779	5.77642	5.77364	5.77068	5.76756	5.7643	5.76091	5.75741	5.75382	5.75016	5.74644	5.74268	5.73889	5.73508	5.73128	5.72749	5.72373	5.72001
10	5.42962	5.43806	5.44585	5.45301	5.45953	5.46544	5.47076	5.47549	5.47965	5.48325	5.48633	5.48888	5.49094	5.49253	5.49366	5.49436	5.49465	5.49456	5.49412	5.49334	5.49226	5.49091	5.48931	5.4875	5.48551	5.48335	5.48108	5.47871	5.47629	5.47383	5.47136	5.46893	5.46655	5.46425	5.46206	5.45999	5.45808	5.45634	5.45478	5.45343	5.45229	5.45138	5.45069	5.45025	5.45005	5.45008	5.45036	5.45087	5.45161
11.25	5.27223	5.28086	5.28888	5.29633	5.30321	5.30953	5.31532	5.32058	5.32534	5.32962	5.33342	5.33678	5.33971	5.34223	5.34436	5.34613	5.34756	5.34867	5.34948	5.35003	5.35034	5.35042	5.35031	5.35004	5.34962	5.34909	5.34846	5.34777	5.34704	5.34629	5.34554	5.34482	5.34414	5.34352	5.34299	5.34256	5.34223	5.34203	5.34196	5.34203	5.34225	5.34263	5.34315	5.34384	5.34468	5.34567	5.34681	5.3481	5.34953
12.5	5.17237	5.18241	5.1919	5.20085	5.20929	5.21721	5.22464	5.23158	5.23806	5.24407	5.24965	5.25479	5.25953	5.26386	5.2678	5.27138	5.27461	5.2775	5.28007	5.28233	5.2843	5.286	5.28745	5.28866	5.28965	5.29043	5.29103	5.29145	5.29173	5.29187	5.29189	5.29181	5.29164	5.29141	5.29112	5.2908	5.29046	5.29011	5.28978	5.28947	5.2892	5.28899	5.28884	5.28877	5.28879	5.28891	5.28915	5.28951	5.29
13.75	5.09113	5.10254	5.11348	5.12395	5.13398	5.14358	5.15275	5.16153	5.16993	5.17795	5.18562	5.19295	5.19997	5.20668	5.21311	5.21927	5.22518	5.23085	5.23631	5.24157	5.24665	5.25156	5.25632	5.26095	5.26546	5.26987	5.27419	5.27844	5.28263	5.28677	5.29088	5.29497	5.29905	5.30313	5.30721	5.31132	5.31545	5.31961	5.32381	5.32805	5.33233	5.33667	5.34106	5.34551	5.35	5.35456	5.35916	5.36381	5.36852
15	5.02608	5.03813	5.0497	5.06082	5.07149	5.08172	5.09154	5.10096	5.10999	5.11864	5.12693	5.13488	5.1425	5.1498	5.1568	5.16352	5.16997	5.17617	5.18212	5.18786	5.19338	5.19871	5.20386	5.20885	5.21368	5.21837	5.22294	5.22739	5.23175	5.23601	5.24019	5.24431	5.24836	5.25236	5.25631	5.26023	5.26412	5.26798	5.27182	5.27564	5.27945	5.28325	5.28704	5.29082	5.29458	5.29834	5.30209	5.30583	5.30955
16.25	4.98491	4.99779	5.01018	5.0221	5.03356	5.04457	5.05514	5.06528	5.07499	5.0843	5.09321	5.10172	5.10986	5.11762	5.12503	5.13208	5.13879	5.14517	5.15123	5.15698	5.16242	5.16757	5.17243	5.17701	5.18133	5.18538	5.18918	5.19274	5.19606	5.19914	5.20201	5.20466	5.2071	5.20934	5.21138	5.21323	5.2149	5.2164	5.21772	5.21887	5.21987	5.22071	5.2214	5.22195	5.22236	5.22264	5.22279	5.22282	5.22273
17.5	4.93101	4.94397	4.95645	4.96844	4.97997	4.99102	5.00163	5.01178	5.0215	5.03079	5.03966	5.04812	5.05617	5.06384	5.07111	5.07802	5.08455	5.09072	5.09654	5.10202	5.10717	5.11198	5.11648	5.12067	5.12455	5.12813	5.13143	5.13445	5.1372	5.13968	5.1419	5.14387	5.1456	5.1471	5.14837	5.14942	5.15026	5.15089	5.15133	5.15158	5.15166	5.15156	5.1513	5.15089	5.15033	5.14964	5.14882	5.14788	5.14684
18.75	4.87293	4.88541	4.89739	4.90887	4.91988	4.9304	4.94047	4.95008	4.95925	4.96798	4.97629	4.98418	4.99168	4.99878	5.00549	5.01183	5.01781	5.02344	5.02873	5.03368	5.03831	5.04263	5.04665	5.05038	5.05382	5.05699	5.05991	5.06256	5.06498	5.06716	5.06912	5.07086	5.0724	5.07374	5.0749	5.07588	5.07669	5.07734	5.07785	5.07821	5.07844	5.07856	5.07856	5.07845	5.07825	5.07797	5.07761	5.07718	5.0767
20	4.85163	4.86415	4.87617	4.8877	4.89873	4.90929	4.91938	4.92901	4.9382	4.94696	4.95529	4.96322	4.97075	4.97788	4.98465	4.99105	4.9971	5.0028	5.00818	5.01324	5.018	5.02246	5.02664	5.03054	5.03418	5.03757	5.04071	5.04362	5.04631	5.04878	5.05105	5.05312	5.05499	5.05668	5.0582	5.05954	5.06072	5.06174	5.0626	5.06331	5.06388	5.06431	5.0646	5.06475	5.06478	5.06468	5.06445	5.0641	5.06364
21.25	4.85246	4.86469	4.87637	4.88749	4.89807	4.90812	4.91764	4.92665	4.93516	4.94318	4.95072	4.95779	4.96441	4.97058	4.97632	4.98165	4.98658	4.99112	4.99529	4.9991	5.00257	5.00572	5.00855	5.0111	5.01336	5.01537	5.01714	5.01868	5.02001	5.02115	5.02211	5.02291	5.02356	5.02409	5.02451	5.02482	5.02505	5.02521	5.0253	5.02535	5.02535	5.02533	5.02529	5.02523	5.02517	5.02511	5.02505	5.025	5.02496
22.5	4.86514	4.87769	4.88965	4.90102	4.91182	4.92205	4.93172	4.94083	4.9494	4.95744	4.96494	4.97193	4.97841	4.9844	4.9899	4.99493	4.99949	5.00361	5.00729	5.01056	5.01341	5.01588	5.01797	5.0197	5.02109	5.02216	5.02292	5.0234	5.0236	5.02356	5.02329	5.02281	5.02214	5.0213	5.02032	5.01921	5.01799	5.01669	5.01532	5.0139	5.01245	5.01099	5.00954	5.00811	5.00671	5.00536	5.00408	5.00287	5.00174
23.75	4.85988	4.87345	4.88648	4.89898	4.91096	4.92243	4.93339	4.94386	4.95384	4.96335	4.9724	4.98099	4.98913	4.99685	5.00414	5.01102	5.0175	5.0236	5.02932	5.03468	5.03969	5.04437	5.04872	5.05277	5.05651	5.05997	5.06317	5.0661	5.06879	5.07126	5.0735	5.07554	5.07739	5.07906	5.08057	5.08191	5.08312	5.08419	5.08513	5.08597	5.08669	5.08733	5.08787	5.08833	5.08872	5.08904	5.08929	5.08948	5.08962
25	4.80715	4.82067	4.8337	4.84626	4.85835	4.86999	4.88118	4.89195	4.90229	4.91224	4.92179	4.93096	4.93977	4.94823	4.95635	4.96414	4.97163	4.97881	4.98572	4.99235	4.99873	5.00486	5.01076	5.01645	5.02192	5.02721	5.03231	5.03724	5.042	5.04662	5.0511	5.05544	5.05966	5.06376	5.06774	5.07163	5.07541	5.07911	5.08271	5.08622	5.08965	5.09299	5.09626	5.09944	5.10254	5.10556	5.1085	5.11136	5.11413
26.25	4.74475	4.75757	4.76992	4.78179	4.79321	4.80419	4.81475	4.82489	4.83463	4.84399	4.85299	4.86163	4.86994	4.87793	4.88562	4.89302	4.90015	4.90703	4.91367	4.9201	4.92631	4.93234	4.93819	4.94389	4.94944	4.95486	4.96016	4.96536	4.97047	4.97549	4.98045	4.98534	4.99018	4.99497	4.99972	5.00444	5.00912	5.01378	5.01841	5.02302	5.02761	5.03218	5.03671	5.04122	5.0457	5.05015	5.05456	5.05892	5.06323
27.5	4.68112	4.69267	4.70371	4.71424	4.72428	4.73385	4.74296	4.75163	4.75987	4.76771	4.77515	4.78224	4.78897	4.79538	4.80148	4.8073	4.81286	4.81818	4.82328	4.8282	4.83295	4.83756	4.84206	4.84645	4.85078	4.85506	4.85931	4.86356	4.86782	4.87211	4.87645	4.88086	4.88535	4.88993	4.89461	4.89939	4.90429	4.90931	4.91444	4.91968	4.92504	4.93051	4.93607	4.94173	4.94746	4.95326	4.9591	4.96499	4.9709
28.75	4.62493	4.63556	4.64565	4.6552	4.66423	4.67276	4.6808	4.68838	4.69549	4.70218	4.70845	4.71432	4.71982	4.72497	4.72978	4.7343	4.73852	4.7425	4.74624	4.74977	4.75313	4.75633	4.7594	4.76238	4.76528	4.76813	4.77095	4.77378	4.77663	4.77952	4.78248	4.78552	4.78866	4.79192	4.7953	4.79882	4.80248	4.80629	4.81026	4.81438	4.81864	4.82305	4.8276	4.83228	4.83708	4.84199	4.84698	4.85205	4.85719
30	4.60843	4.61981	4.63065	4.64097	4.65078	4.66009	4.66892	4.67728	4.68518	4.69265	4.69968	4.7063	4.71253	4.71838	4.72386	4.729	4.73381	4.73831	4.74251	4.74644	4.75011	4.75353	4.75674	4.75973	4.76254	4.76518	4.76766	4.77001	4.77223	4.77434	4.77636	4.77831	4.78019	4.78201	4.7838	4.78555	4.78728	4.789	4.79071	4.79243	4.79415	4.79588	4.79762	4.79938	4.80115	4.80295	4.80476	4.80659	4.80844
31.25	4.60595	4.61829	4.63009	4.64137	4.65212	4.66236	4.67211	4.68136	4.69013	4.69843	4.70627	4.71366	4.72062	4.72715	4.73326	4.73898	4.7443	4.74925	4.75383	4.75806	4.76196	4.76553	4.76878	4.77175	4.77442	4.77683	4.77899	4.7809	4.78259	4.78407	4.78535	4.78644	4.78737	4.78815	4.78879	4.7893	4.78971	4.79002	4.79025	4.79041	4.79051	4.79057	4.79061	4.79063	4.79064	4.79067	4.79071	4.79078	4.79089
32.5	4.58881	4.60181	4.61428	4.62624	4.63768	4.64862	4.65907	4.66903	4.67853	4.68756	4.69614	4.70427	4.71198	4.71927	4.72616	4.73264	4.73875	4.74449	4.74987	4.7549	4.7596	4.76399	4.76807	4.77186	4.77537	4.77862	4.78163	4.7844	4.78695	4.78929	4.79145	4.79343	4.79525	4.79692	4.79845	4.79987	4.80119	4.80241	4.80355	4.80463	4.80566	4.80664	4.8076	4.80853	4.80946	4.81039	4.81133	4.81229	4.81328
33.75	4.5599	4.57338	4.58635	4.59882	4.6108	4.6223	4.63332	4.64389	4.65401	4.66369	4.67295	4.68179	4.69023	4.69828	4.70596	4.71327	4.72022	4.72684	4.73313	4.73912	4.7448	4.75019	4.75531	4.76018	4.76479	4.76918	4.77334	4.7773	4.78106	4.78464	4.78805	4.79129	4.79439	4.79735	4.80019	4.8029	4.80551	4.80802	4.81043	4.81276	4.81501	4.81718	4.8193	4.82135	4.82334	4.82529	4.82718	4.82903	4.83084
35	4.53109	4.54507	4.55855	4.57153	4.58403	4.59605	4.6076	4.61871	4.62936	4.63959	4.64938	4.65877	4.66776	4.67635	4.68457	4.69242	4.69991	4.70707	4.71389	4.7204	4.7266	4.73251	4.73814	4.7435	4.7486	4.75347	4.75809	4.7625	4.7667	4.77071	4.77452	4.77817	4.78164	4.78496	4.78813	4.79117	4.79407	4.79685	4.79951	4.80207	4.80452	4.80688	4.80914	4.81131	4.8134	4.8154	4.81732	4.81917	4.82094
36.25	4.48427	4.49846	4.51215	4.52536	4.5381	4.55036	4.56217	4.57353	4.58446	4.59495	4.60503	4.6147	4.62397	4.63285	4.64137	4.64951	4.6573	4.66476	4.67188	4.67868	4.68518	4.69139	4.69731	4.70296	4.70835	4.71349	4.7184	4.72309	4.72756	4.73183	4.73591	4.73981	4.74354	4.74711	4.75053	4.75381	4.75695	4.75996	4.76286	4.76565	4.76833	4.77091	4.77339	4.77578	4.77809	4.78031	4.78245	4.78452	4.7865
37.5	4.41723	4.43141	4.44512	4.45839	4.47121	4.4836	4.49557	4.50713	4.51828	4.52904	4.53941	4.5494	4.55903	4.5683	4.57722	4.58581	4.59406	4.60199	4.60961	4.61692	4.62393	4.63066	4.63711	4.64328	4.64919	4.65485	4.66025	4.66541	4.67033	4.67503	4.6795	4.68375	4.68779	4.69163	4.69527	4.69871	4.70196	4.70503	4.70792	4.71064	4.71318	4.71557	4.71779	4.71985	4.72177	4.72354	4.72517	4.72666	4.72803
38.75	4.37148	4.38602	4.40015	4.41388	4.42721	4.44016	4.45274	4.46495	4.47681	4.48832	4.49949	4.51034	4.52087	4.53109	4.541	4.55062	4.55995	4.569	4.57777	4.58627	4.5945	4.60248	4.61019	4.61766	4.62487	4.63184	4.63856	4.64505	4.65129	4.65729	4.66306	4.66859	4.67388	4.67894	4.68377	4.68836	4.69272	4.69685	4.70074	4.70441	4.70784	4.71105	4.71403	4.71678	4.71931	4.72163	4.72372	4.72561	4.72728
40	4.34451	4.35879	4.37264	4.38605	4.39906	4.41165	4.42385	4.43566	4.44709	4.45816	4.46886	4.47922	4.48924	4.49892	4.50829	4.51734	4.52608	4.53453	4.54269	4.55056	4.55817	4.5655	4.57258	4.5794	4.58597	4.59231	4.5984	4.60427	4.60991	4.61533	4.62053	4.62552	4.6303	4.63487	4.63925	4.64343	4.64741	4.6512	4.6548	4.65822	4.66146	4.66452	4.6674	4.67012	4.67266	4.67504	4.67726	4.67932	4.68123
41.25	4.29212	4.30491	4.31722	4.32907	4.34046	4.35141	4.36193	4.37203	4.38172	4.39102	4.39995	4.4085	4.4167	4.42456	4.43209	4.4393	4.44621	4.45284	4.45919	4.46527	4.47111	4.47671	4.48209	4.48726	4.49224	4.49702	4.50163	4.50608	4.51038	4.51454	4.51857	4.52247	4.52627	4.52996	4.53356	4.53706	4.54049	4.54385	4.54714	4.55036	4.55352	4.55663	4.55969	4.5627	4.56567	4.56859	4.57147	4.5743	4.5771
42.5	4.24313	4.25435	4.26507	4.2753	4.28505	4.29434	4.30318	4.3116	4.31961	4.32722	4.33446	4.34134	4.34789	4.35412	4.36006	4.36572	4.37113	4.3763	4.38127	4.38604	4.39064	4.39509	4.39941	4.40363	4.40775	4.4118	4.4158	4.41977	4.42371	4.42764	4.43159	4.43555	4.43954	4.44357	4.44764	4.45177	4.45595	4.4602	4.4645	4.46886	4.47329	4.47777	4.4823	4.48688	4.4915	4.49615	4.50083	4.50553	4.51024
43.75	4.27537	4.28758	4.29928	4.31049	4.3212	4.33144	4.34122	4.35055	4.35945	4.36793	4.376	4.38368	4.39099	4.39793	4.40453	4.41079	4.41674	4.4224	4.42777	4.43287	4.43773	4.44235	4.44675	4.45095	4.45496	4.45879	4.46247	4.46601	4.46942	4.47271	4.4759	4.47899	4.48201	4.48496	4.48785	4.49068	4.49348	4.49624	4.49898	4.50169	4.50439	4.50708	4.50976	4.51244	4.51512	4.51779	4.52048	4.52316	4.52585
45	4.31117	4.32398	4.33625	4.34798	4.35919	4.36988	4.38006	4.38975	4.39894	4.40766	4.41591	4.4237	4.43106	4.43797	4.44447	4.45057	4.45626	4.46158	4.46653	4.47113	4.4754	4.47934	4.48297	4.48631	4.48939	4.4922	4.49477	4.49712	4.49926	4.50121	4.50299	4.50462	4.50611	4.50748	4.50875	4.50994	4.51105	4.51212	4.51314	4.51415	4.51515	4.51615	4.51718	4.51824	4.51934	4.5205	4.52172	4.52301	4.52438
46.25	4.31921	4.33207	4.34437	4.35614	4.36738	4.37809	4.38829	4.39798	4.40718	4.4159	4.42414	4.43193	4.43927	4.44617	4.45265	4.45872	4.46439	4.46969	4.47461	4.47919	4.48343	4.48735	4.49096	4.49429	4.49735	4.50016	4.50274	4.5051	4.50726	4.50925	4.51107	4.51275	4.51431	4.51576	4.51712	4.51841	4.51964	4.52084	4.52201	4.52318	4.52436	4.52555	4.52678	4.52804	4.52937	4.53075	4.53221	4.53374	4.53535
47.5	4.3381	4.35212	4.36564	4.37867	4.39123	4.40332	4.41496	4.42614	4.4369	4.44722	4.45713	4.46664	4.47575	4.48447	4.49283	4.50082	4.50846	4.51576	4.52272	4.52937	4.5357	4.54174	4.54749	4.55295	4.55815	4.56308	4.56777	4.57221	4.57641	4.5804	4.58416	4.58772	4.59107	4.59424	4.59721	4.60001	4.60264	4.6051	4.60741	4.60956	4.61157	4.61343	4.61516	4.61677	4.61825	4.61961	4.62086	4.62201	4.62305
48.75	4.32574	4.33975	4.35327	4.36633	4.37893	4.39109	4.40281	4.4141	4.42499	4.43547	4.44556	4.45528	4.46462	4.47361	4.48226	4.49057	4.49856	4.50623	4.51361	4.52069	4.52749	4.53402	4.54028	4.54629	4.55206	4.55759	4.56288	4.56796	4.57282	4.57747	4.58192	4.58617	4.59023	4.59409	4.59778	4.60128	4.60461	4.60776	4.61074	4.61356	4.6162	4.61869	4.62101	4.62317	4.62518	4.62703	4.62873	4.63028	4.63168
50	4.28816	4.3015	4.31436	4.32677	4.33873	4.35025	4.36135	4.37205	4.38234	4.39226	4.4018	4.41099	4.41983	4.42835	4.43655	4.44444	4.45205	4.45938	4.46644	4.47325	4.47981	4.48615	4.49227	4.49817	4.50388	4.50939	4.51472	4.51988	4.52486	4.52968	4.53434	4.53885	4.54321	4.54742	4.55149	4.55541	4.55919	4.56284	4.56634	4.5697	4.57292	4.576	4.57894	4.58173	4.58438	4.58688	4.58923	4.59144	4.59349
51.25	4.25867	4.27157	4.28399	4.29596	4.30747	4.31854	4.32919	4.33942	4.34925	4.35869	4.36776	4.37647	4.38482	4.39284	4.40054	4.40793	4.41503	4.42184	4.42838	4.43467	4.44072	4.44654	4.45214	4.45753	4.46274	4.46776	4.47261	4.4773	4.48184	4.48624	4.49051	4.49466	4.49869	4.50261	4.50644	4.51016	4.5138	4.51735	4.52082	4.52421	4.52753	4.53078	4.53395	4.53705	4.54009	4.54305	4.54595	4.54878	4.55154
52.5	4.24028	4.25247	4.26418	4.27542	4.28621	4.29655	4.30646	4.31595	4.32504	4.33374	4.34206	4.35002	4.35764	4.36492	4.37189	4.37856	4.38495	4.39106	4.39693	4.40256	4.40796	4.41317	4.41818	4.42302	4.4277	4.43224	4.43666	4.44095	4.44515	4.44927	4.4533	4.45728	4.46121	4.4651	4.46895	4.47279	4.47661	4.48042	4.48424	4.48805	4.49188	4.49571	4.49955	4.50341	4.50728	4.51116	4.51505	4.51895	4.52285
53.75	4.25417	4.26574	4.27683	4.28743	4.29756	4.30724	4.31647	4.32527	4.33366	4.34165	4.34926	4.35649	4.36337	4.3699	4.37611	4.38201	4.38762	4.39295	4.39802	4.40284	4.40743	4.4118	4.41598	4.41997	4.42379	4.42746	4.43098	4.43438	4.43766	4.44084	4.44393	4.44694	4.44988	4.45277	4.4556	4.45838	4.46114	4.46386	4.46656	4.46924	4.47191	4.47456	4.4772	4.47983	4.48245	4.48507	4.48767	4.49027	4.49285
55	4.29732	4.30851	4.31919	4.32938	4.3391	4.34834	4.35714	4.3655	4.37343	4.38096	4.38809	4.39484	4.40122	4.40725	4.41295	4.41833	4.42339	4.42817	4.43267	4.43691	4.44091	4.44467	4.44821	4.45155	4.4547	4.45767	4.46047	4.46313	4.46564	4.46803	4.4703	4.47246	4.47453	4.47651	4.47841	4.48025	4.48202	4.48374	4.48541	4.48704	4.48863	4.49019	4.49173	4.49324	4.49473	4.49621	4.49767	4.49912	4.50056
56.25	4.33833	4.34749	4.35606	4.36407	4.37152	4.37843	4.38483	4.39071	4.39611	4.40105	4.40553	4.40958	4.41322	4.41647	4.41936	4.4219	4.42412	4.42603	4.42767	4.42906	4.43022	4.43117	4.43193	4.43254	4.43301	4.43336	4.43362	4.43381	4.43394	4.43405	4.43414	4.43423	4.43434	4.43448	4.43466	4.4349	4.43521	4.43559	4.43605	4.43659	4.43722	4.43795	4.43877	4.43968	4.44068	4.44176	4.44294	4.44419	4.44552
57.5	4.50755	4.51794	4.52767	4.53676	4.54522	4.55306	4.56028	4.5669	4.57293	4.57838	4.58327	4.5876	4.5914	4.59468	4.59745	4.59974	4.60155	4.60292	4.60385	4.60437	4.6045	4.60426	4.60368	4.60277	4.60157	4.60009	4.59837	4.59642	4.59428	4.59196	4.58951	4.58693	4.58426	4.58152	4.57874	4.57594	4.57314	4.57037	4.56764	4.56497	4.56239	4.5599	4.55751	4.55525	4.55312	4.55112	4.54926	4.54755	4.54599
58.75	4.80963	4.82711	4.84408	4.86053	4.87648	4.89193	4.90689	4.92137	4.93537	4.94891	4.96199	4.97461	4.9868	4.99855	5.00987	5.02077	5.03127	5.04136	5.05106	5.06037	5.06931	5.07788	5.08609	5.09395	5.10146	5.10865	5.11551	5.12205	5.12828	5.13421	5.13985	5.1452	5.15028	5.15509	5.15964	5.16394	5.16799	5.17181	5.17539	5.17875	5.18189	5.18482	5.18755	5.19009	5.19243	5.19459	5.19657	5.19838	5.20002
60	4.94303	4.96325	4.98298	5.00222	5.02098	5.03926	5.05707	5.07442	5.09131	5.10775	5.12374	5.1393	5.15442	5.16911	5.18338	5.19724	5.21069	5.22374	5.23639	5.24866	5.26054	5.27205	5.28319	5.29397	5.3044	5.31448	5.32422	5.33362	5.3427	5.35145	5.3599	5.36803	5.37587	5.38342	5.39068	5.39766	5.40438	5.41082	5.41701	5.42296	5.42865	5.43411	5.43935	5.44436	5.44915	5.45373	5.45811	5.4623	5.4663
61.25	4.80272	4.81956	4.83584	4.85156	4.86673	4.88135	4.89543	4.90898	4.92199	4.93449	4.94647	4.95794	4.96891	4.97938	4.98937	4.99888	5.00792	5.01649	5.02462	5.03229	5.03953	5.04634	5.05274	5.05873	5.06432	5.06953	5.07436	5.07883	5.08294	5.08672	5.09016	5.0933	5.09613	5.09867	5.10093	5.10293	5.10469	5.10621	5.10751	5.10861	5.10952	5.11025	5.11082	5.11125	5.11155	5.11173	5.11181	5.11181	5.11173
62.5	4.51003	4.52041	4.5301	4.53908	4.54738	4.555	4.56193	4.56818	4.57377	4.57869	4.58294	4.58655	4.58951	4.59182	4.59351	4.59457	4.59502	4.59486	4.5941	4.59276	4.59085	4.58838	4.58537	4.58182	4.57776	4.5732	4.56816	4.56266	4.55673	4.55037	4.54363	4.53653	4.52908	4.52133	4.51331	4.50504	4.49656	4.48792	4.47914	4.47027	4.46135	4.45243	4.44354	4.43474	4.42606	4.41756	4.40927	4.40125	4.39354
63.75	4.31457	4.32361	4.33202	4.33984	4.34706	4.35371	4.35979	4.36531	4.3703	4.37475	4.3787	4.38215	4.38512	4.38762	4.38968	4.3913	4.39251	4.39333	4.39378	4.39387	4.39362	4.39306	4.39221	4.39108	4.3897	4.38809	4.38627	4.38427	4.3821	4.37978	4.37734	4.3748	4.37218	4.3695	4.36677	4.36402	4.36127	4.35852	4.3558	4.35313	4.35051	4.34795	4.34548	4.3431	4.34082	4.33865	4.33659	4.33466	4.33285
65	4.21146	4.22089	4.22975	4.23804	4.24579	4.253	4.25969	4.26587	4.27155	4.27675	4.28148	4.28575	4.28959	4.29301	4.29602	4.29864	4.3009	4.3028	4.30437	4.30563	4.30659	4.30728	4.30772	4.30792	4.30792	4.30773	4.30737	4.30686	4.30623	4.30551	4.3047	4.30384	4.30294	4.30202	4.30112	4.30023	4.2994	4.29862	4.29792	4.29732	4.29683	4.29646	4.29622	4.29613	4.29619	4.29641	4.2968	4.29735	4.29807
66.25	4.12677	4.1364	4.14549	4.15406	4.16213	4.16971	4.17682	4.18347	4.18968	4.19546	4.20085	4.20585	4.21049	4.21479	4.21876	4.22244	4.22583	4.22897	4.23187	4.23457	4.23707	4.23941	4.24161	4.24369	4.24567	4.24757	4.24942	4.25124	4.25304	4.25485	4.25667	4.25854	4.26045	4.26244	4.2645	4.26665	4.26889	4.27124	4.2737	4.27627	4.27896	4.28176	4.28468	4.28771	4.29085	4.29409	4.29743	4.30085	4.30436
67.5	4.07272	4.08355	4.0939	4.10378	4.11322	4.12223	4.13081	4.139	4.1468	4.15423	4.16132	4.16806	4.1745	4.18063	4.18648	4.19207	4.19741	4.20253	4.20743	4.21214	4.21667	4.22104	4.22527	4.22936	4.23334	4.23722	4.24101	4.24472	4.24837	4.25196	4.25551	4.25902	4.2625	4.26595	4.26939	4.27282	4.27623	4.27964	4.28305	4.28644	4.28984	4.29322	4.2966	4.29997	4.30333	4.30668	4.31001	4.31331	4.31659
68.75	4.0298	4.04177	4.05328	4.06435	4.07499	4.08521	4.09502	4.10444	4.11347	4.12213	4.13043	4.13838	4.146	4.1533	4.16028	4.16697	4.17337	4.1795	4.18537	4.19099	4.19636	4.20152	4.20645	4.21118	4.21572	4.22008	4.22426	4.22828	4.23216	4.23588	4.23948	4.24295	4.24631	4.24956	4.25272	4.25578	4.25876	4.26167	4.26451	4.26728	4.27	4.27267	4.27529	4.27786	4.2804	4.28291	4.28538	4.28782	4.29024
70	3.96316	3.97491	3.98621	3.99707	4.00751	4.01754	4.02717	4.03641	4.04527	4.05377	4.06192	4.06972	4.0772	4.08436	4.09121	4.09777	4.10404	4.11004	4.11577	4.12126	4.1265	4.1315	4.13629	4.14085	4.14521	4.14937	4.15335	4.15713	4.16075	4.16419	4.16747	4.1706	4.17358	4.17642	4.17912	4.18169	4.18414	4.18646	4.18867	4.19077	4.19277	4.19467	4.19648	4.19819	4.19982	4.20138	4.20286	4.20427	4.20562
71.25	3.92866	3.94007	3.95098	3.96142	3.97139	3.9809	3.98997	3.99859	4.00679	4.01456	4.02193	4.02891	4.03549	4.0417	4.04754	4.05302	4.05816	4.06296	4.06744	4.0716	4.07546	4.07903	4.08232	4.08533	4.08808	4.09059	4.09286	4.0949	4.09673	4.09835	4.09979	4.10105	4.10214	4.10308	4.10388	4.10455	4.10512	4.10558	4.10596	4.10628	4.10654	4.10676	4.10696	4.10715	4.10735	4.10757	4.10784	4.10815	4.10853
72.5	3.95291	3.96519	3.97695	3.98819	3.99892	4.00913	4.01885	4.02807	4.0368	4.04504	4.05282	4.06012	4.06696	4.07335	4.0793	4.0848	4.08988	4.09453	4.09878	4.10262	4.10607	4.10915	4.11185	4.1142	4.1162	4.11787	4.11923	4.12028	4.12105	4.12156	4.12181	4.12183	4.12165	4.12127	4.12072	4.12002	4.1192	4.11828	4.11729	4.11624	4.11517	4.11411	4.11306	4.11208	4.11117	4.11036	4.10969	4.10916	4.10881
73.75	3.96117	3.97416	3.98662	3.99858	4.01004	4.02099	4.03146	4.04145	4.05096	4.06001	4.06859	4.07673	4.08442	4.09168	4.09852	4.10494	4.11095	4.11657	4.1218	4.12666	4.13116	4.1353	4.1391	4.14257	4.14573	4.14858	4.15114	4.15343	4.15545	4.15722	4.15876	4.16008	4.1612	4.16213	4.16288	4.16348	4.16393	4.16426	4.16448	4.1646	4.16465	4.16463	4.16455	4.16444	4.16431	4.16417	4.16403	4.1639	4.1638
75	3.93881	3.95227	3.96526	3.97778	3.98984	4.00145	4.01262	4.02336	4.03368	4.04359	4.05309	4.06219	4.07091	4.07926	4.08723	4.09485	4.10212	4.10904	4.11564	4.12192	4.12788	4.13354	4.1389	4.14398	4.14878	4.15331	4.15758	4.16159	4.16536	4.16889	4.17219	4.17527	4.17814	4.18079	4.18325	4.1855	4.18757	4.18945	4.19116	4.19269	4.19406	4.19526	4.19631	4.19721	4.19795	4.19856	4.19902	4.19935	4.19956
76.25	3.88964	3.90233	3.91454	3.92629	3.93757	3.9484	3.9588	3.96876	3.97831	3.98745	3.9962	4.00456	4.01255	4.02018	4.02746	4.0344	4.04101	4.04731	4.05331	4.05901	4.06444	4.06959	4.07449	4.07914	4.08355	4.08774	4.09172	4.09549	4.09906	4.10245	4.10566	4.1087	4.11158	4.1143	4.11688	4.11932	4.12162	4.12379	4.12584	4.12776	4.12957	4.13126	4.13284	4.13431	4.13567	4.13693	4.13807	4.13912	4.14005
77.5	3.85476	3.86612	3.87694	3.88721	3.89697	3.9062	3.91494	3.92318	3.93094	3.93823	3.94507	3.95147	3.95744	3.96299	3.96816	3.97294	3.97736	3.98144	3.98519	3.98864	3.99179	3.99468	3.99733	3.99974	4.00196	4.00399	4.00586	4.00759	4.00921	4.01073	4.01218	4.01358	4.01495	4.01631	4.01768	4.01907	4.02051	4.02201	4.02358	4.02523	4.02699	4.02884	4.03081	4.0329	4.03511	4.03744	4.0399	4.04248	4.04518
78.75	3.88268	3.89519	3.90718	3.91864	3.92959	3.94004	3.94999	3.95946	3.96846	3.977	3.98509	3.99274	3.99997	4.00678	4.0132	4.01924	4.02491	4.03023	4.03521	4.03988	4.04424	4.04832	4.05213	4.0557	4.05903	4.06216	4.0651	4.06786	4.07048	4.07296	4.07534	4.07762	4.07983	4.08199	4.08411	4.08621	4.08831	4.09043	4.09257	4.09475	4.09698	4.09928	4.10165	4.1041	4.10664	4.10926	4.11198	4.11478	4.11768
80	3.89571	3.9096	3.923	3.93593	3.94839	3.96039	3.97194	3.98306	3.99375	4.00402	4.01388	4.02334	4.03241	4.04111	4.04943	4.0574	4.06502	4.0723	4.07926	4.0859	4.09224	4.09828	4.10404	4.10952	4.11475	4.11971	4.12444	4.12893	4.1332	4.13725	4.1411	4.14475	4.14822	4.15151	4.15462	4.15757	4.16037	4.16302	4.16552	4.16789	4.17012	4.17223	4.17422	4.17609	4.17785	4.1795	4.18104	4.18247	4.18381
81.25	3.84864	3.86218	3.87526	3.88787	3.90004	3.91176	3.92305	3.93391	3.94437	3.95442	3.96408	3.97336	3.98226	3.99081	3.999	4.00685	4.01437	4.02157	4.02846	4.03505	4.04135	4.04736	4.0531	4.05858	4.0638	4.06878	4.07353	4.07805	4.08234	4.08643	4.09032	4.09401	4.09751	4.10083	4.10398	4.10697	4.1098	4.11247	4.115	4.11738	4.11963	4.12175	4.12375	4.12563	4.12739	4.12905	4.1306	4.13205	4.1334
82.5	3.79999	3.81298	3.8255	3.83756	3.84916	3.86032	3.87105	3.88135	3.89125	3.90075	3.90986	3.91859	3.92695	3.93497	3.94264	3.94997	3.95699	3.9637	3.97012	3.97625	3.9821	3.9877	3.99304	3.99814	4.00301	4.00767	4.01212	4.01637	4.02043	4.02432	4.02804	4.0316	4.03501	4.03828	4.04142	4.04443	4.04733	4.05012	4.0528	4.0554	4.0579	4.06032	4.06266	4.06492	4.06712	4.06926	4.07133	4.07334	4.07531
83.75	3.7843	3.79721	3.80961	3.82153	3.83297	3.84393	3.85444	3.86449	3.8741	3.88328	3.89204	3.90039	3.90835	3.91592	3.92311	3.92994	3.93642	3.94256	3.94838	3.95389	3.9591	3.96402	3.96867	3.97306	3.97721	3.98113	3.98484	3.98834	3.99166	3.9948	3.99777	4.00061	4.00331	4.00588	4.00835	4.01073	4.01302	4.01523	4.01738	4.01948	4.02154	4.02356	4.02555	4.02753	4.02948	4.03143	4.03338	4.03532	4.03726
85	3.78602	3.79972	3.81293	3.82567	3.83794	3.84976	3.86113	3.87206	3.88256	3.89264	3.90231	3.91158	3.92046	3.92895	3.93707	3.94483	3.95224	3.95931	3.96604	3.97246	3.97856	3.98436	3.98988	3.99511	4.00008	4.00478	4.00924	4.01347	4.01746	4.02124	4.02481	4.02818	4.03137	4.03438	4.03721	4.03989	4.04242	4.0448	4.04704	4.04916	4.05115	4.05303	4.0548	4.05647	4.05805	4.05953	4.06092	4.06224	4.06347
86.25	3.75964	3.77343	3.78675	3.79959	3.81198	3.82392	3.83541	3.84647	3.8571	3.86731	3.87711	3.8865	3.89549	3.9041	3.91232	3.92016	3.92765	3.93477	3.94154	3.94796	3.95405	3.95981	3.96525	3.97037	3.97519	3.97971	3.98393	3.98787	3.99154	3.99493	3.99807	4.00095	4.00358	4.00597	4.00814	4.01008	4.0118	4.01332	4.01464	4.01577	4.01672	4.0175	4.01811	4.01857	4.01888	4.01906	4.01911	4.01905	4.01888
87.5	3.72347	3.73731	3.7507	3.76365	3.77615	3.78823	3.79989	3.81114	3.82198	3.83243	3.84248	3.85216	3.86146	3.87039	3.87897	3.88719	3.89507	3.9026	3.90981	3.91669	3.92325	3.9295	3.93544	3.94108	3.94642	3.95148	3.95625	3.96075	3.96498	3.96894	3.97263	3.97608	3.97927	3.98222	3.98493	3.98741	3.98966	3.99168	3.99349	3.99509	3.99648	3.99767	3.99867	3.99948	4.00011	4.00056	4.00084	4.00096	4.00093
88.75	3.68979	3.70378	3.71734	3.73049	3.74322	3.75555	3.76749	3.77903	3.7902	3.801	3.81143	3.8215	3.83122	3.8406	3.84963	3.85833	3.8667	3.87475	3.88249	3.8899	3.89701	3.90382	3.91032	3.91653	3.92245	3.92808	3.93342	3.93848	3.94326	3.94776	3.95199	3.95595	3.95965	3.96307	3.96624	3.96915	3.9718	3.9742	3.97635	3.97826	3.97992	3.98134	3.98253	3.98349	3.98423	3.98474	3.98505	3.98514	3.98503
90	3.63319	3.64623	3.65885	3.67104	3.68283	3.69421	3.70521	3.71582	3.72607	3.73594	3.74546	3.75464	3.76347	3.77196	3.78013	3.78799	3.79552	3.80275	3.80968	3.81631	3.82265	3.8287	3.83447	3.83996	3.84518	3.85013	3.85481	3.85923	3.86338	3.86728	3.87092	3.87431	3.87745	3.88034	3.88299	3.88539	3.88756	3.88949	3.89118	3.89264	3.89387	3.89488	3.89567	3.89625	3.89661	3.89676	3.89671	3.89647	3.89604
91.25	3.58157	3.59345	3.60488	3.61588	3.62646	3.63663	3.64641	3.6558	3.66481	3.67346	3.68175	3.68969	3.69729	3.70457	3.71153	3.71818	3.72453	3.73059	3.73637	3.74187	3.7471	3.75207	3.75678	3.76125	3.76548	3.76948	3.77324	3.77679	3.78011	3.78323	3.78614	3.78884	3.79135	3.79367	3.7958	3.79775	3.79952	3.80112	3.80254	3.80381	3.80491	3.80587	3.80667	3.80733	3.80786	3.80825	3.80852	3.80867	3.80871
92.5	3.55282	3.56365	3.574	3.5839	3.59334	3.60236	3.61095	3.61913	3.6269	3.63429	3.64131	3.64796	3.65426	3.66023	3.66586	3.67118	3.6762	3.68092	3.68537	3.68955	3.69347	3.69715	3.70059	3.70381	3.70682	3.70963	3.71225	3.7147	3.71697	3.71908	3.72104	3.72286	3.72455	3.72612	3.72758	3.72894	3.7302	3.73137	3.73247	3.73349	3.73446	3.73537	3.73623	3.73705	3.73785	3.73862	3.73937	3.74011	3.74085
93.75	3.53142	3.54073	3.54951	3.55777	3.56551	3.57276	3.57952	3.58581	3.59164	3.59702	3.60198	3.60651	3.61065	3.61439	3.61777	3.62079	3.62346	3.62582	3.62787	3.62963	3.63112	3.63235	3.63335	3.63412	3.6347	3.63509	3.63532	3.6354	3.63535	3.63519	3.63494	3.63461	3.63422	3.63379	3.63333	3.63287	3.63241	3.63197	3.63157	3.63121	3.63092	3.63071	3.63058	3.63055	3.63062	3.63081	3.63113	3.63157	3.63216
95	3.52931	3.53825	3.54665	3.55452	3.56189	3.56876	3.57515	3.58107	3.58655	3.59159	3.59622	3.60045	3.60429	3.60777	3.61091	3.61371	3.61621	3.61841	3.62035	3.62203	3.62348	3.62472	3.62576	3.62662	3.62732	3.62789	3.62832	3.62865	3.62889	3.62906	3.62916	3.62921	3.62923	3.62922	3.62921	3.62919	3.62918	3.62918	3.62921	3.62927	3.62936	3.62949	3.62967	3.62989	3.63016	3.63048	3.63086	3.63129	3.63177
96.25	3.5348	3.54397	3.55262	3.56077	3.56841	3.57558	3.58229	3.58855	3.59438	3.59981	3.60484	3.60949	3.6138	3.61776	3.62142	3.62478	3.62787	3.63071	3.63331	3.63571	3.63792	3.63996	3.64185	3.64361	3.64527	3.64683	3.64832	3.64976	3.65115	3.65253	3.65389	3.65525	3.65663	3.65803	3.65946	3.66093	3.66245	3.66402	3.66563	3.66731	3.66903	3.67081	3.67265	3.67453	3.67645	3.67842	3.68043	3.68247	3.68453
97.5	3.55123	3.56167	3.57162	3.58108	3.59008	3.59862	3.60671	3.61438	3.62164	3.62849	3.63496	3.64106	3.6468	3.65219	3.65726	3.66202	3.66648	3.67065	3.67456	3.67821	3.68162	3.6848	3.68776	3.69053	3.6931	3.6955	3.69774	3.69982	3.70176	3.70356	3.70524	3.70681	3.70827	3.70962	3.71089	3.71207	3.71316	3.71418	3.71513	3.71601	3.71682	3.71757	3.71826	3.71889	3.71947	3.71999	3.72045	3.72086	3.72121
98.75	3.52013	3.53051	3.54038	3.54975	3.55864	3.56706	3.57501	3.58251	3.58957	3.59621	3.60243	3.60824	3.61366	3.6187	3.62337	3.62768	3.63165	3.63529	3.6386	3.64161	3.64432	3.64675	3.6489	3.65079	3.65244	3.65384	3.65503	3.65599	3.65676	3.65733	3.65772	3.65794	3.658	3.65791	3.65769	3.65734	3.65687	3.65629	3.65561	3.65485	3.65401	3.6531	3.65213	3.65111	3.65005	3.64896	3.64784	3.64671	3.64557
100	3.42122	3.42955	3.43732	3.44457	3.45128	3.45749	3.46319	3.46841	3.47316	3.47745	3.4813	3.48472	3.48772	3.49033	3.49256	3.49442	3.49594	3.49713	3.49801	3.49859	3.4989	3.49896	3.49878	3.49838	3.49779	3.49702	3.4961	3.49503	3.49385	3.49257	3.49122	3.4898	3.48835	3.48687	3.48539	3.48393	3.48249	3.48111	3.47979	3.47854	3.47738	3.47633	3.4754	3.47459	3.47391	3.47338	3.473	3.47278	3.47272
EMG (AbPB)
freq/time	-1	-0.996	-0.992	-0.988	-0.984	-0.98	-0.976	-0.972	-0.968	-0.964	-0.96	-0.956	-0.952	-0.948	-0.944	-0.94	-0.936	-0.932	-0.928	-0.924	-0.92	-0.916	-0.912	-0.908	-0.904	-0.9	-0.896	-0.892	-0.888	-0.884	-0.88	-0.876	-0.872	-0.868	-0.864	-0.86	-0.856	-0.852	-0.848	-0.844	-0.84	-0.836	-0.832	-0.828	-0.824	-0.82	-0.816	-0.812	-0.808
1.25	3.83126	3.84925	3.86664	3.88346	3.8997	3.91538	3.93049	3.94505	3.95906	3.97253	3.98546	3.99787	4.00976	4.02114	4.03201	4.04239	4.05228	4.06169	4.07063	4.07912	4.08715	4.09474	4.1019	4.10863	4.11495	4.12088	4.12641	4.13156	4.13634	4.14076	4.14483	4.14857	4.15199	4.15509	4.15789	4.1604	4.16264	4.16461	4.16633	4.16781	4.16907	4.1701	4.17094	4.17158	4.17205	4.17234	4.17248	4.17248	4.17234
2.5	3.42395	3.43339	3.44204	3.44988	3.45693	3.46317	3.46861	3.47325	3.47709	3.48013	3.48238	3.48383	3.48448	3.48434	3.48341	3.4817	3.47919	3.47591	3.47184	3.467	3.46139	3.45501	3.44788	3.43999	3.43136	3.42199	3.4119	3.40109	3.38958	3.37739	3.36452	3.351	3.33685	3.32209	3.30675	3.29085	3.27443	3.25751	3.24015	3.22237	3.20423	3.18578	3.16706	3.14815	3.1291	3.10998	3.09086	3.07182	3.05294
3.75	2.97317	2.97453	2.97488	2.97421	2.97253	2.96981	2.96606	2.96126	2.9554	2.94848	2.94047	2.93138	2.92119	2.90989	2.89747	2.88391	2.86919	2.85332	2.83626	2.818	2.79853	2.77783	2.75588	2.73266	2.70816	2.68234	2.65518	2.62667	2.59678	2.56549	2.53277	2.49859	2.46293	2.42576	2.38706	2.34681	2.30497	2.26155	2.21651	2.16985	2.12159	2.07173	2.02031	1.96738	1.91304	1.8574	1.80066	1.74305	1.68489
5	2.65846	2.65798	2.65657	2.65422	2.65094	2.64673	2.64158	2.6355	2.62849	2.62055	2.61168	2.60188	2.59115	2.5795	2.56692	2.55343	2.53902	2.52369	2.50746	2.49033	2.47229	2.45337	2.43356	2.41288	2.39133	2.36892	2.34567	2.32159	2.29669	2.27098	2.24449	2.21723	2.18921	2.16048	2.13103	2.10092	2.07015	2.03877	2.0068	1.97429	1.94127	1.90779	1.87389	1.83963	1.80506	1.77024	1.73523	1.7001	1.66492
6.25	2.44577	2.44544	2.44425	2.44218	2.43924	2.43543	2.43076	2.42523	2.41883	2.41158	2.40347	2.39451	2.3847	2.37404	2.36254	2.3502	2.33704	2.32304	2.30823	2.2926	2.27616	2.25892	2.24089	2.22208	2.2025	2.18216	2.16107	2.13925	2.11671	2.09346	2.06953	2.04494	2.0197	1.99385	1.96741	1.9404	1.91287	1.88484	1.85636	1.82746	1.7982	1.76862	1.73879	1.70875	1.67857	1.64833	1.61808	1.58792	1.55793
7.5	2.27954	2.27941	2.27842	2.27659	2.27391	2.27039	2.26604	2.26084	2.25481	2.24795	2.24025	2.23173	2.22239	2.21223	2.20126	2.18947	2.17688	2.16349	2.1493	2.13433	2.11858	2.10205	2.08476	2.06671	2.04792	2.02839	2.00814	1.98719	1.96554	1.94321	1.92022	1.89659	1.87235	1.84751	1.8221	1.79615	1.76969	1.74276	1.7154	1.68764	1.65953	1.63113	1.60248	1.57365	1.54469	1.51568	1.48668	1.45778	1.42906
8.75	2.13674	2.13669	2.13582	2.13412	2.1316	2.12826	2.1241	2.11913	2.11336	2.10678	2.0994	2.09122	2.08226	2.07252	2.062	2.05071	2.03866	2.02586	2.01232	1.99804	1.98304	1.96733	1.95093	1.93384	1.91609	1.89768	1.87865	1.859	1.83876	1.81796	1.79661	1.77475	1.7524	1.7296	1.70638	1.68277	1.65883	1.63458	1.61007	1.58536	1.56049	1.53551	1.51047	1.48545	1.46049	1.43565	1.411	1.38661	1.36253
10	2.00732	2.0071	2.00606	2.0042	2.00151	1.99801	1.99369	1.98857	1.98263	1.9759	1.96836	1.96004	1.95093	1.94103	1.93036	1.91893	1.90674	1.8938	1.88011	1.8657	1.85057	1.83473	1.81821	1.801	1.78313	1.76462	1.74549	1.72576	1.70545	1.68458	1.6632	1.64131	1.61897	1.5962	1.57305	1.54955	1.52576	1.50171	1.47747	1.45308	1.42862	1.40413	1.37969	1.35537	1.33124	1.30737	1.28383	1.26071	1.23808
11.25	1.89548	1.89529	1.89429	1.89249	1.88988	1.88648	1.88228	1.87729	1.87152	1.86498	1.85766	1.84958	1.84074	1.83116	1.82084	1.80979	1.79802	1.78555	1.77239	1.75855	1.74405	1.7289	1.71313	1.69675	1.67978	1.66225	1.64419	1.62561	1.60656	1.58707	1.56717	1.54689	1.52629	1.5054	1.48427	1.46296	1.44151	1.41998	1.39844	1.37694	1.35555	1.33434	1.31337	1.29272	1.27246	1.25265	1.23336	1.21466	1.19661
12.5	1.8012	1.80118	1.80038	1.79879	1.79643	1.7933	1.78939	1.78473	1.77932	1.77317	1.76628	1.75867	1.75034	1.74131	1.73159	1.72119	1.71013	1.69842	1.68607	1.67312	1.65956	1.64544	1.63076	1.61555	1.59984	1.58366	1.56703	1.54999	1.53257	1.51481	1.49674	1.47842	1.45987	1.44116	1.42231	1.4034	1.38446	1.36555	1.34673	1.32806	1.30958	1.29136	1.27346	1.25593	1.23882	1.2222	1.2061	1.19057	1.17567
13.75	1.72618	1.72645	1.72595	1.72468	1.72266	1.71989	1.71637	1.71212	1.70714	1.70145	1.69505	1.68795	1.68017	1.67172	1.66262	1.65287	1.64249	1.63151	1.61993	1.60779	1.59509	1.58187	1.56814	1.55393	1.53927	1.52419	1.50871	1.49287	1.47671	1.46025	1.44354	1.42661	1.40951	1.39227	1.37494	1.35757	1.3402	1.32287	1.30563	1.28852	1.2716	1.2549	1.23848	1.22236	1.2066	1.19122	1.17627	1.16177	1.14775
15	1.67454	1.67541	1.67554	1.67491	1.67355	1.67146	1.66864	1.66511	1.66087	1.65594	1.65031	1.64402	1.63705	1.62944	1.62118	1.61229	1.6028	1.5927	1.58203	1.57079	1.559	1.54669	1.53387	1.52057	1.50681	1.4926	1.47799	1.46298	1.44762	1.43193	1.41593	1.39966	1.38316	1.36645	1.34957	1.33255	1.31544	1.29826	1.28105	1.26386	1.24672	1.22966	1.21272	1.19595	1.17938	1.16303	1.14696	1.13118	1.11573
16.25	1.63576	1.63724	1.63798	1.63799	1.63727	1.63583	1.63369	1.63084	1.62729	1.62306	1.61816	1.61259	1.60636	1.5995	1.592	1.58388	1.57516	1.56585	1.55597	1.54553	1.53455	1.52305	1.51105	1.49856	1.48562	1.47224	1.45845	1.44428	1.42974	1.41487	1.39971	1.38427	1.36859	1.35272	1.33667	1.32048	1.30421	1.28787	1.27151	1.25518	1.2389	1.22273	1.2067	1.19085	1.17522	1.15986	1.14479	1.13005	1.11569
17.5	1.59767	1.59957	1.60073	1.60117	1.6009	1.59991	1.59823	1.59586	1.5928	1.58907	1.58468	1.57964	1.57396	1.56765	1.56072	1.5532	1.54509	1.53641	1.52717	1.5174	1.50711	1.49633	1.48506	1.47334	1.46119	1.44863	1.43569	1.4224	1.40877	1.39485	1.38066	1.36623	1.3516	1.33681	1.32188	1.30685	1.29177	1.27666	1.26157	1.24654	1.23159	1.21678	1.20214	1.18771	1.17352	1.1596	1.146	1.13274	1.11985
18.75	1.55583	1.55802	1.5595	1.56027	1.56034	1.55972	1.55841	1.55644	1.55381	1.55052	1.5466	1.54206	1.5369	1.53114	1.5248	1.51788	1.51042	1.50242	1.4939	1.48489	1.4754	1.46544	1.45505	1.44425	1.43305	1.42149	1.40959	1.39737	1.38486	1.37209	1.35909	1.34588	1.33249	1.31897	1.30532	1.29159	1.2778	1.26399	1.25018	1.23641	1.2227	1.20908	1.19557	1.18222	1.16904	1.15605	1.14328	1.13075	1.11848
20	1.50759	1.50984	1.51137	1.51221	1.51234	1.5118	1.51058	1.50869	1.50615	1.50296	1.49915	1.49472	1.48969	1.48407	1.47787	1.47112	1.46383	1.45602	1.44771	1.43892	1.42967	1.41998	1.40988	1.39938	1.38853	1.37733	1.36582	1.35404	1.34199	1.32973	1.31727	1.30466	1.29191	1.27907	1.26617	1.25324	1.24032	1.22743	1.21462	1.20191	1.18934	1.17694	1.16474	1.15276	1.14105	1.12962	1.1185	1.10771	1.09727
21.25	1.45643	1.45879	1.46045	1.46143	1.46173	1.46138	1.46038	1.45873	1.45647	1.45359	1.45012	1.44607	1.44145	1.43629	1.4306	1.4244	1.41771	1.41056	1.40296	1.39494	1.38652	1.37772	1.36857	1.35911	1.34934	1.33931	1.32904	1.31855	1.30788	1.29706	1.28611	1.27507	1.26395	1.2528	1.24163	1.23047	1.21934	1.20828	1.1973	1.18643	1.17568	1.16507	1.15461	1.14433	1.13423	1.12432	1.11462	1.10512	1.09584
22.5	1.40038	1.40243	1.40378	1.40444	1.40442	1.40374	1.4024	1.40043	1.39783	1.39462	1.39082	1.38644	1.38151	1.37603	1.37004	1.36356	1.35659	1.34918	1.34135	1.33312	1.32452	1.31557	1.30632	1.29678	1.28699	1.27699	1.2668	1.25646	1.246	1.23545	1.22486	1.21424	1.20363	1.19307	1.18258	1.17219	1.16193	1.15182	1.14188	1.13214	1.1226	1.11328	1.1042	1.09536	1.08677	1.07843	1.07035	1.06251	1.05492
23.75	1.35973	1.36196	1.36351	1.36438	1.36459	1.36414	1.36307	1.36137	1.35906	1.35616	1.3527	1.34867	1.34412	1.33904	1.33348	1.32745	1.32097	1.31407	1.30678	1.29912	1.29112	1.28281	1.27423	1.26539	1.25634	1.2471	1.2377	1.22819	1.21858	1.20892	1.19923	1.18954	1.17988	1.17028	1.16076	1.15136	1.14209	1.13296	1.12401	1.11524	1.10667	1.09831	1.09016	1.08223	1.07453	1.06705	1.05979	1.05275	1.04593
25	1.33652	1.33938	1.34158	1.34311	1.34399	1.34423	1.34386	1.34287	1.34129	1.33914	1.33642	1.33315	1.32936	1.32506	1.32028	1.31503	1.30934	1.30323	1.29672	1.28984	1.28262	1.27507	1.26724	1.25915	1.25082	1.24228	1.23357	1.22471	1.21573	1.20667	1.19754	1.18839	1.17922	1.17008	1.16098	1.15195	1.14302	1.13419	1.12548	1.11693	1.10852	1.10029	1.09223	1.08436	1.07668	1.06918	1.06188	1.05476	1.04783
26.25	1.31301	1.31634	1.31899	1.32099	1.32233	1.32304	1.32311	1.32257	1.32143	1.3197	1.31739	1.31452	1.31111	1.30717	1.30273	1.2978	1.29239	1.28654	1.28027	1.27359	1.26653	1.25911	1.25137	1.24332	1.23499	1.22642	1.21764	1.20866	1.19952	1.19025	1.18089	1.17145	1.16198	1.1525	1.14303	1.13362	1.12428	1.11504	1.10593	1.09697	1.08818	1.07958	1.07118	1.063	1.05505	1.04735	1.03989	1.03269	1.02573
27.5	1.27358	1.27691	1.27955	1.28152	1.28284	1.2835	1.28353	1.28293	1.28171	1.27989	1.27748	1.2745	1.27095	1.26687	1.26226	1.25714	1.25154	1.24547	1.23895	1.23201	1.22466	1.21694	1.20887	1.20047	1.19177	1.18281	1.1736	1.16418	1.15459	1.14484	1.13498	1.12503	1.11503	1.10501	1.095	1.08503	1.07514	1.06534	1.05568	1.04618	1.03685	1.02774	1.01885	1.01021	1.00183	0.993733	0.985923	0.978412	0.971206
28.75	1.2206	1.22358	1.22587	1.22749	1.22844	1.22872	1.22837	1.22738	1.22576	1.22354	1.22072	1.21733	1.21337	1.20887	1.20384	1.19831	1.19229	1.1858	1.17888	1.17154	1.16382	1.15573	1.14731	1.13859	1.1296	1.12038	1.11095	1.10136	1.09163	1.08182	1.07194	1.06206	1.05219	1.04238	1.03267	1.0231	1.0137	1.00451	0.995554	0.986873	0.978492	0.970438	0.962734	0.9554	0.948452	0.941904	0.935764	0.930039	0.924732
30	1.17843	1.18163	1.18417	1.18606	1.18731	1.18793	1.18793	1.18732	1.18613	1.18436	1.18203	1.17917	1.17578	1.17188	1.1675	1.16266	1.15737	1.15167	1.14557	1.13911	1.13231	1.12519	1.11779	1.11013	1.10226	1.09419	1.08596	1.07761	1.06917	1.06068	1.05216	1.04366	1.0352	1.02683	1.01857	1.01046	1.00252	0.994796	0.987302	0.980068	0.973117	0.966469	0.960142	0.954152	0.948511	0.943228	0.93831	0.93376	0.929578
31.25	1.15217	1.15581	1.15881	1.16116	1.16288	1.16397	1.16446	1.16435	1.16366	1.16239	1.16057	1.15821	1.15531	1.15191	1.14802	1.14365	1.13883	1.13358	1.12791	1.12184	1.11541	1.10863	1.10154	1.09414	1.08648	1.07858	1.07047	1.06218	1.05373	1.04516	1.0365	1.02777	1.01902	1.01028	1.00156	0.992916	0.984363	0.975936	0.967662	0.95957	0.951685	0.944032	0.936633	0.929508	0.922676	0.916152	0.90995	0.90408	0.898551
32.5	1.13039	1.13445	1.13788	1.14069	1.14289	1.14449	1.14551	1.14596	1.14586	1.14521	1.14403	1.14234	1.14015	1.13748	1.13436	1.13078	1.12678	1.12238	1.11759	1.11244	1.10695	1.10113	1.09502	1.08863	1.08199	1.07513	1.06807	1.06083	1.05344	1.04592	1.0383	1.03061	1.02287	1.0151	1.00733	0.999589	0.991891	0.984263	0.976724	0.969297	0.961998	0.954848	0.947861	0.941054	0.934439	0.928029	0.921834	0.915863	0.910122
33.75	1.09338	1.09666	1.09927	1.10123	1.10254	1.10322	1.10329	1.10275	1.10162	1.09992	1.09765	1.09485	1.09152	1.08768	1.08336	1.07858	1.07335	1.06771	1.06168	1.05528	1.04854	1.04149	1.03416	1.02658	1.01878	1.0108	1.00266	0.994405	0.986067	0.97768	0.969281	0.960903	0.952582	0.944353	0.936248	0.928299	0.920539	0.912995	0.905695	0.898664	0.891924	0.885495	0.879395	0.873636	0.86823	0.863186	0.858507	0.854196	0.850252
35	1.07932	1.08266	1.08533	1.08733	1.08869	1.0894	1.08949	1.08897	1.08784	1.08613	1.08385	1.08101	1.07764	1.07374	1.06936	1.06449	1.05917	1.05342	1.04726	1.04072	1.03382	1.0266	1.01909	1.01131	1.0033	0.995095	0.986725	0.978226	0.969636	0.960992	0.952331	0.943691	0.935109	0.926624	0.918271	0.910087	0.902107	0.894364	0.886889	0.879711	0.872857	0.866351	0.860214	0.854464	0.849114	0.844176	0.839658	0.835562	0.831891
36.25	1.08664	1.09096	1.09464	1.09768	1.1001	1.1019	1.10309	1.1037	1.10372	1.10318	1.10209	1.10046	1.09831	1.09565	1.09251	1.08889	1.08482	1.08031	1.07539	1.07008	1.06439	1.05836	1.052	1.04534	1.03841	1.03122	1.02382	1.01621	1.00844	1.00053	0.992506	0.984402	0.976246	0.968067	0.959895	0.951758	0.943687	0.935709	0.927852	0.920142	0.912606	0.905267	0.898149	0.891272	0.884656	0.878319	0.872276	0.86654	0.861124
37.5	1.08308	1.08806	1.0924	1.09613	1.09925	1.10176	1.10369	1.10505	1.10583	1.10607	1.10576	1.10493	1.10359	1.10175	1.09942	1.09664	1.0934	1.08973	1.08565	1.08117	1.07632	1.07111	1.06556	1.0597	1.05355	1.04712	1.04045	1.03356	1.02646	1.01918	1.01176	1.0042	0.996543	0.988807	0.981017	0.973199	0.965377	0.957575	0.949818	0.942127	0.934526	0.927036	0.919678	0.912471	0.905434	0.898584	0.891937	0.885508	0.879308
38.75	1.06259	1.06806	1.07294	1.07724	1.08097	1.08413	1.08676	1.08885	1.09042	1.09149	1.09206	1.09217	1.09182	1.09102	1.0898	1.08818	1.08617	1.08378	1.08105	1.07799	1.07461	1.07094	1.067	1.06282	1.0584	1.05378	1.04897	1.044	1.03889	1.03366	1.02833	1.02292	1.01746	1.01196	1.00644	1.00093	0.995444	0.989996	0.984605	0.979289	0.974061	0.968936	0.963926	0.959045	0.954301	0.949704	0.945262	0.940982	0.936869
40	1.01683	1.02179	1.02616	1.02994	1.03316	1.03583	1.03796	1.03957	1.04067	1.04128	1.04141	1.04109	1.04032	1.03913	1.03754	1.03557	1.03324	1.03056	1.02756	1.02426	1.02069	1.01686	1.0128	1.00853	1.00408	0.99946	0.994705	0.989835	0.984873	0.979843	0.974768	0.96967	0.964571	0.959492	0.954456	0.949481	0.944588	0.939795	0.935119	0.930576	0.926182	0.921952	0.917897	0.91403	0.910361	0.906898	0.903649	0.900621	0.897817
41.25	0.977938	0.982083	0.985604	0.988513	0.990822	0.992543	0.99369	0.994278	0.99432	0.993833	0.992832	0.991335	0.989358	0.98692	0.984039	0.980736	0.97703	0.972942	0.968494	0.963708	0.958606	0.953213	0.947551	0.941646	0.935522	0.929204	0.922718	0.916089	0.909344	0.902508	0.895607	0.888667	0.881714	0.874773	0.867868	0.861025	0.854267	0.847617	0.841097	0.834728	0.828531	0.822524	0.816725	0.811151	0.805817	0.800736	0.79592	0.79138	0.787125
42.5	0.990298	0.995254	0.999593	1.00333	1.00647	1.00902	1.011	1.01243	1.0133	1.01365	1.01347	1.01278	1.01161	1.00996	1.00784	1.00529	1.0023	0.998909	0.995122	0.99096	0.986443	0.98159	0.97642	0.970955	0.965213	0.959218	0.95299	0.946551	0.939924	0.933131	0.926196	0.919141	0.91199	0.904767	0.897495	0.890199	0.882901	0.875625	0.868394	0.861233	0.854162	0.847204	0.840381	0.833714	0.827221	0.820922	0.814835	0.808976	0.803361
43.75	1.0162	1.02232	1.02783	1.03277	1.03713	1.04092	1.04417	1.04687	1.04905	1.05072	1.05188	1.05255	1.05275	1.05249	1.05179	1.05066	1.04911	1.04716	1.04483	1.04213	1.03909	1.03571	1.03202	1.02803	1.02377	1.01924	1.01448	1.00949	1.0043	0.998924	0.993386	0.987702	0.981894	0.975979	0.969978	0.963909	0.957792	0.951646	0.94549	0.939343	0.933223	0.927148	0.921135	0.915203	0.909367	0.903645	0.898052	0.892603	0.887313
45	1.00683	1.01287	1.0183	1.02314	1.02739	1.03107	1.03419	1.03676	1.03879	1.0403	1.0413	1.0418	1.04182	1.04138	1.04049	1.03916	1.03742	1.03528	1.03275	1.02987	1.02664	1.02309	1.01923	1.01508	1.01068	1.00603	1.00115	0.996075	0.990819	0.985402	0.979847	0.974175	0.968405	0.962559	0.956656	0.950716	0.944758	0.938801	0.932861	0.926958	0.921105	0.91532	0.909617	0.904009	0.898509	0.89313	0.887881	0.882774	0.877817
46.25	0.972043	0.977476	0.982288	0.986488	0.990085	0.993092	0.995519	0.997378	0.998681	0.999441	0.999672	0.999387	0.9986	0.997327	0.995583	0.993383	0.990744	0.987683	0.984218	0.980366	0.976146	0.971577	0.966677	0.961467	0.955966	0.950194	0.944172	0.937921	0.931461	0.924813	0.917998	0.911038	0.903952	0.896761	0.889486	0.882147	0.874765	0.867357	0.859944	0.852545	0.845177	0.837858	0.830606	0.823436	0.816366	0.80941	0.802584	0.795903	0.789379
47.5	0.943744	0.949006	0.953652	0.957694	0.961143	0.964009	0.966306	0.968046	0.969243	0.969909	0.970059	0.969708	0.968872	0.967567	0.965808	0.963614	0.961001	0.957988	0.954594	0.950838	0.946739	0.942318	0.937595	0.932591	0.927326	0.921823	0.916103	0.910186	0.904096	0.897853	0.891479	0.884994	0.878421	0.871778	0.865087	0.858366	0.851635	0.844911	0.838212	0.831554	0.824953	0.818423	0.811978	0.805631	0.799394	0.793276	0.78729	0.781442	0.775742
48.75	0.94867	0.954701	0.96015	0.965028	0.969349	0.973124	0.976367	0.979092	0.981313	0.983043	0.9843	0.985098	0.985453	0.985382	0.984902	0.98403	0.982784	0.981182	0.979243	0.976986	0.974428	0.971591	0.968492	0.965152	0.96159	0.957825	0.953878	0.949766	0.945509	0.941125	0.936634	0.932053	0.927398	0.922688	0.917938	0.913164	0.908381	0.903602	0.898841	0.894111	0.889422	0.884786	0.880213	0.87571	0.871287	0.866951	0.862708	0.858564	0.854524
50	0.975355	0.981873	0.98778	0.993087	0.997803	1.00194	1.0055	1.0085	1.01095	1.01286	1.01424	1.0151	1.01547	1.01534	1.01474	1.01367	1.01216	1.01021	1.00785	1.00509	1.00194	0.998427	0.994563	0.990369	0.985862	0.981061	0.975988	0.970661	0.965101	0.95933	0.953368	0.947238	0.94096	0.934558	0.928052	0.921467	0.914823	0.908143	0.901449	0.894763	0.888106	0.881498	0.874961	0.868514	0.862176	0.855965	0.849898	0.843991	0.83826
51.25	1.01282	1.02032	1.02721	1.03351	1.0392	1.04432	1.04886	1.05283	1.05624	1.05911	1.06143	1.06323	1.0645	1.06527	1.06554	1.06532	1.06463	1.06348	1.06188	1.05985	1.05739	1.05452	1.05126	1.04762	1.04362	1.03928	1.0346	1.02962	1.02434	1.01878	1.01297	1.00692	1.00066	0.994195	0.987558	0.980767	0.973843	0.966809	0.959687	0.9525	0.94527	0.93802	0.930772	0.92355	0.916376	0.909272	0.902258	0.895357	0.888589
52.5	1.00881	1.01642	1.02343	1.02985	1.03569	1.04096	1.04566	1.04982	1.05343	1.0565	1.05905	1.06109	1.06262	1.06366	1.06422	1.06431	1.06395	1.06314	1.06189	1.06022	1.05815	1.05568	1.05283	1.04961	1.04604	1.04212	1.03788	1.03333	1.02848	1.02335	1.01796	1.01231	1.00642	1.00032	0.994013	0.987519	0.980853	0.974032	0.967074	0.959995	0.952813	0.945545	0.938209	0.930823	0.923404	0.91597	0.908541	0.901135	0.89377
53.75	0.949136	0.955181	0.960605	0.965419	0.969633	0.973259	0.976308	0.978793	0.980728	0.982125	0.982999	0.983364	0.983237	0.982633	0.981568	0.980061	0.978128	0.975789	0.973062	0.969966	0.966523	0.962752	0.958674	0.954311	0.949685	0.944817	0.939729	0.934443	0.928983	0.923369	0.917625	0.911771	0.90583	0.899822	0.893768	0.887687	0.8816	0.875523	0.869475	0.863472	0.857531	0.851664	0.845887	0.84021	0.834647	0.829206	0.823897	0.818728	0.813707
55	0.898203	0.903201	0.907561	0.911296	0.914417	0.916936	0.918867	0.920224	0.921021	0.921273	0.920999	0.920213	0.918935	0.917184	0.914979	0.912342	0.909293	0.905856	0.902055	0.897913	0.893457	0.888712	0.883705	0.878464	0.873017	0.867393	0.86162	0.85573	0.84975	0.843711	0.837642	0.831571	0.825528	0.819539	0.813631	0.80783	0.802159	0.796641	0.791297	0.786144	0.781201	0.776481	0.771996	0.767756	0.763768	0.760038	0.756569	0.753359	0.750408
56.25	0.883298	0.888762	0.893629	0.89791	0.90162	0.904772	0.907381	0.909463	0.911034	0.91211	0.912709	0.91285	0.912551	0.911831	0.910711	0.909211	0.907352	0.905157	0.902648	0.899848	0.896779	0.893465	0.889931	0.8862	0.882296	0.878243	0.874066	0.869788	0.865432	0.861022	0.856581	0.852131	0.847692	0.843285	0.838929	0.834644	0.830446	0.826352	0.822376	0.818531	0.81483	0.811284	0.807901	0.80469	0.801656	0.798804	0.796137	0.793658	0.791367
57.5	0.881552	0.887351	0.892558	0.897189	0.901255	0.904773	0.907756	0.910221	0.912184	0.913662	0.914674	0.915237	0.915371	0.915095	0.91443	0.913397	0.912017	0.910313	0.908306	0.906018	0.903474	0.900696	0.897708	0.894532	0.891192	0.887711	0.884111	0.880414	0.876643	0.872817	0.868958	0.865084	0.861214	0.857364	0.853552	0.849791	0.846096	0.842478	0.838948	0.835516	0.832191	0.828979	0.825885	0.822915	0.82007	0.817354	0.814767	0.81231	0.809981
58.75	0.932244	0.940544	0.948333	0.955625	0.962434	0.968774	0.974661	0.98011	0.985136	0.989754	0.993982	0.997834	1.00133	1.00448	1.00731	1.00982	1.01205	1.014	1.01569	1.01713	1.01835	1.01936	1.02017	1.0208	1.02127	1.02158	1.02175	1.02179	1.02172	1.02155	1.02128	1.02093	1.02051	1.02002	1.01947	1.01887	1.01823	1.01755	1.01684	1.01609	1.01532	1.01453	1.01372	1.01289	1.01205	1.01119	1.01032	1.00944	1.00854
60	0.976444	0.986868	0.996838	1.00637	1.01547	1.02416	1.03245	1.04035	1.04788	1.05505	1.06188	1.06838	1.07457	1.08044	1.08604	1.09135	1.0964	1.1012	1.10577	1.11011	1.11423	1.11816	1.12189	1.12544	1.12882	1.13205	1.13511	1.13804	1.14083	1.14349	1.14603	1.14846	1.15077	1.15299	1.1551	1.15713	1.15906	1.16091	1.16267	1.16436	1.16597	1.16751	1.16898	1.17038	1.17172	1.17299	1.1742	1.17535	1.17645
61.25	0.931494	0.940238	0.948454	0.956153	0.963348	0.970051	0.976276	0.982035	0.987342	0.992212	0.996658	1.00069	1.00434	1.0076	1.0105	1.01305	1.01527	1.01717	1.01877	1.02009	1.02113	1.02192	1.02247	1.0228	1.02292	1.02284	1.02259	1.02217	1.0216	1.02089	1.02006	1.01911	1.01807	1.01694	1.01572	1.01444	1.0131	1.01171	1.01028	1.00882	1.00732	1.00581	1.00428	1.00275	1.00121	0.999668	0.998132	0.996605	0.99509
62.5	0.863046	0.86994	0.876254	0.881999	0.887189	0.891836	0.895955	0.89956	0.902666	0.905288	0.907442	0.909146	0.910416	0.91127	0.911726	0.911803	0.91152	0.910897	0.909953	0.908708	0.907182	0.905397	0.903371	0.901126	0.898682	0.896058	0.893275	0.890351	0.887306	0.884156	0.88092	0.877613	0.874252	0.87085	0.867422	0.863979	0.860533	0.857093	0.853668	0.850267	0.846894	0.843556	0.840257	0.837	0.833786	0.830618	0.827495	0.824418	0.821387
63.75	0.818685	0.825313	0.831377	0.836888	0.841862	0.846312	0.850253	0.853701	0.856671	0.85918	0.861244	0.862881	0.864108	0.864944	0.865407	0.865516	0.865289	0.864746	0.863907	0.86279	0.861416	0.859804	0.857972	0.855941	0.853728	0.851353	0.848833	0.846186	0.843429	0.840577	0.837646	0.83465	0.831604	0.828519	0.825409	0.822283	0.819152	0.816024	0.812908	0.809811	0.806738	0.803696	0.800688	0.797718	0.794789	0.791904	0.789063	0.78627	0.783524
65	0.771369	0.777292	0.782627	0.787384	0.791578	0.795222	0.798328	0.800913	0.80299	0.804576	0.805687	0.80634	0.806551	0.806339	0.805723	0.804721	0.803354	0.80164	0.799602	0.797259	0.794633	0.791746	0.78862	0.785277	0.781739	0.778029	0.774168	0.77018	0.766087	0.761909	0.757668	0.753386	0.749083	0.744777	0.740488	0.736234	0.732032	0.727897	0.723844	0.719887	0.716037	0.712307	0.708705	0.705239	0.701917	0.698744	0.695725	0.692861	0.690155
66.25	0.729395	0.735044	0.740115	0.744623	0.748582	0.752007	0.754913	0.757315	0.759231	0.760676	0.761669	0.762228	0.762371	0.762118	0.761487	0.760499	0.759174	0.757533	0.755596	0.753384	0.750919	0.74822	0.74531	0.742208	0.738936	0.735513	0.731959	0.728293	0.724533	0.720698	0.716804	0.712867	0.708902	0.704923	0.700943	0.696973	0.693025	0.689108	0.685231	0.681399	0.677621	0.6739	0.67024	0.666645	0.663117	0.659656	0.656264	0.65294	0.649684
67.5	0.686501	0.691493	0.695895	0.699724	0.702992	0.705715	0.707911	0.709594	0.710784	0.711497	0.711753	0.711572	0.710973	0.709977	0.708606	0.706882	0.704826	0.702461	0.699811	0.696899	0.693749	0.690382	0.686825	0.683099	0.679228	0.675235	0.671142	0.666971	0.662743	0.658478	0.654197	0.649917	0.645656	0.64143	0.637255	0.633144	0.629111	0.625167	0.621322	0.617586	0.613966	0.610471	0.607104	0.603872	0.600778	0.597826	0.595017	0.592354	0.589838
68.75	0.674033	0.679313	0.684019	0.688167	0.691771	0.694849	0.697417	0.699494	0.701098	0.70225	0.702969	0.703277	0.703196	0.702749	0.701957	0.700847	0.69944	0.697764	0.695841	0.693699	0.691362	0.688855	0.686205	0.683435	0.680572	0.677638	0.674657	0.671652	0.668643	0.665652	0.662697	0.659796	0.656964	0.654217	0.651567	0.649025	0.6466	0.6443	0.642131	0.640098	0.638202	0.636446	0.634828	0.633349	0.632004	0.630792	0.629707	0.628745	0.6279
70	0.698895	0.705788	0.712156	0.718012	0.723373	0.728255	0.732673	0.736645	0.740189	0.743321	0.746061	0.748427	0.750439	0.752115	0.753477	0.754543	0.755334	0.755871	0.756173	0.756262	0.756156	0.755876	0.755441	0.75487	0.754182	0.753395	0.752525	0.751589	0.750602	0.749579	0.748533	0.747476	0.746418	0.74537	0.74434	0.743335	0.742362	0.741424	0.740525	0.739667	0.738851	0.738078	0.737347	0.736655	0.735999	0.735377	0.734783	0.734215	0.733665
71.25	0.700418	0.707625	0.7143	0.720455	0.726104	0.731261	0.735942	0.74016	0.743933	0.747275	0.750204	0.752735	0.754886	0.756675	0.758119	0.759235	0.760043	0.76056	0.760804	0.760795	0.760549	0.760085	0.759422	0.758577	0.757567	0.75641	0.755122	0.75372	0.752218	0.750632	0.748976	0.747263	0.745507	0.743717	0.741907	0.740085	0.738261	0.736442	0.734636	0.732849	0.731086	0.729353	0.727651	0.725985	0.724356	0.722765	0.721213	0.7197	0.718225
72.5	0.675594	0.682237	0.688332	0.693892	0.698934	0.703472	0.707522	0.711101	0.714227	0.716916	0.719187	0.72106	0.722554	0.723688	0.724484	0.724962	0.725144	0.725052	0.724706	0.72413	0.723344	0.722372	0.721235	0.719954	0.718552	0.717048	0.715464	0.713818	0.712129	0.710416	0.708695	0.706981	0.70529	0.703634	0.702026	0.700475	0.698991	0.697581	0.696252	0.695008	0.693852	0.692786	0.691811	0.690927	0.690131	0.68942	0.688792	0.688242	0.687763
73.75	0.656476	0.662915	0.6688	0.674145	0.678966	0.683277	0.687094	0.690435	0.693316	0.695756	0.697772	0.699384	0.700612	0.701474	0.701994	0.70219	0.702084	0.701699	0.701056	0.700178	0.699086	0.697803	0.696351	0.694752	0.693027	0.691198	0.689286	0.687309	0.685288	0.68324	0.681183	0.679133	0.677105	0.675113	0.673168	0.671283	0.669465	0.667724	0.666066	0.664496	0.663017	0.661632	0.660341	0.659145	0.658041	0.657027	0.656099	0.655252	0.654482
75	0.636713	0.642824	0.648359	0.65333	0.657752	0.661637	0.665001	0.667859	0.670228	0.672123	0.673562	0.674563	0.675144	0.675325	0.675125	0.674564	0.673664	0.672445	0.67093	0.669139	0.667097	0.664825	0.662347	0.659685	0.656862	0.653902	0.650827	0.64766	0.644423	0.641138	0.637825	0.634504	0.631196	0.627918	0.624688	0.621523	0.618437	0.615444	0.612556	0.609785	0.60714	0.604629	0.602258	0.600034	0.59796	0.596038	0.59427	0.592655	0.591193
76.25	0.612042	0.618022	0.623432	0.628288	0.632604	0.636396	0.63968	0.642474	0.644796	0.646663	0.648097	0.649116	0.649741	0.649995	0.649898	0.649475	0.648747	0.64774	0.646476	0.644981	0.643279	0.641396	0.639355	0.637182	0.634902	0.632538	0.630114	0.627654	0.625179	0.622711	0.62027	0.617876	0.615546	0.613298	0.611145	0.609101	0.60718	0.60539	0.60374	0.602238	0.60089	0.599698	0.598666	0.597795	0.597084	0.596532	0.596136	0.595893	0.595798
77.5	0.587305	0.593446	0.599043	0.604111	0.608669	0.612732	0.616318	0.619447	0.622138	0.624411	0.626287	0.627786	0.628932	0.629746	0.63025	0.63047	0.630427	0.630146	0.62965	0.628964	0.628111	0.627114	0.625996	0.624781	0.623489	0.622141	0.620759	0.61936	0.617963	0.616583	0.615238	0.613939	0.6127	0.611531	0.610442	0.609439	0.60853	0.607718	0.607007	0.606398	0.605892	0.605489	0.605187	0.604983	0.604873	0.604854	0.60492	0.605068	0.605291
78.75	0.575559	0.582166	0.588246	0.593813	0.598884	0.603476	0.607605	0.611292	0.614553	0.61741	0.619881	0.621988	0.623751	0.625192	0.626333	0.627197	0.627806	0.628182	0.628349	0.628329	0.628144	0.627818	0.627372	0.626828	0.626206	0.625526	0.624808	0.624071	0.62333	0.622602	0.621901	0.621242	0.620634	0.620089	0.619614	0.619218	0.618906	0.618681	0.618547	0.618503	0.618551	0.618688	0.618911	0.619217	0.619602	0.620059	0.620582	0.621165	0.6218
80	0.588002	0.595729	0.602943	0.609659	0.615889	0.621647	0.626947	0.631806	0.636236	0.640254	0.643875	0.647116	0.649993	0.652522	0.654721	0.656606	0.658194	0.659503	0.660551	0.661354	0.661931	0.662298	0.662473	0.662474	0.662316	0.662016	0.661592	0.661058	0.660429	0.659721	0.658948	0.658122	0.657258	0.656366	0.655457	0.654543	0.653632	0.652733	0.651853	0.650999	0.650176	0.649389	0.648641	0.647935	0.647273	0.646656	0.646083	0.645555	0.645069
81.25	0.587574	0.595612	0.60313	0.610142	0.616657	0.622688	0.628247	0.633345	0.637996	0.642213	0.646007	0.649393	0.652385	0.654994	0.657237	0.659125	0.660675	0.6619	0.662814	0.663432	0.66377	0.663842	0.663662	0.663245	0.662608	0.661763	0.660727	0.659514	0.658138	0.656615	0.654957	0.653179	0.651296	0.649319	0.647262	0.645139	0.642959	0.640737	0.638482	0.636205	0.633916	0.631624	0.629338	0.627065	0.624814	0.62259	0.6204	0.618247	0.616138
82.5	0.567781	0.575332	0.582364	0.58889	0.594923	0.600475	0.605559	0.61019	0.61438	0.618145	0.621497	0.624452	0.627025	0.629229	0.631079	0.632592	0.63378	0.634661	0.635248	0.635556	0.6356	0.635395	0.634956	0.634296	0.633429	0.632371	0.631133	0.629729	0.628172	0.626474	0.624647	0.622703	0.620652	0.618504	0.61627	0.61396	0.611581	0.609143	0.606653	0.604119	0.601548	0.598946	0.596319	0.593674	0.591014	0.588345	0.585672	0.582999	0.580329
83.75	0.561943	0.568988	0.575506	0.581512	0.58702	0.592044	0.596599	0.600701	0.604365	0.607608	0.610446	0.612895	0.614975	0.6167	0.61809	0.619161	0.619932	0.620421	0.620644	0.620622	0.62037	0.619906	0.619248	0.618413	0.617417	0.616276	0.615006	0.613622	0.612138	0.610568	0.608925	0.607222	0.605469	0.603677	0.601857	0.600017	0.598165	0.596308	0.594454	0.592607	0.590772	0.588954	0.587156	0.585381	0.583632	0.581908	0.580213	0.578547	0.576909
85	0.591684	0.598781	0.605317	0.611302	0.616748	0.621669	0.626076	0.629983	0.633403	0.636351	0.638841	0.640888	0.642508	0.643716	0.644529	0.644965	0.645039	0.64477	0.644176	0.643275	0.642086	0.640629	0.638923	0.636987	0.634842	0.632507	0.630003	0.62735	0.624569	0.621679	0.618701	0.615654	0.612559	0.609433	0.606297	0.603168	0.600064	0.597002	0.593998	0.591067	0.588224	0.585481	0.582851	0.580346	0.577974	0.575745	0.573665	0.571742	0.569979
86.25	0.630537	0.638123	0.645131	0.65157	0.65745	0.662781	0.667576	0.671844	0.675597	0.678848	0.681609	0.683894	0.685714	0.687085	0.688021	0.688537	0.688647	0.688368	0.687716	0.686707	0.68536	0.683691	0.681719	0.679462	0.67694	0.674171	0.671175	0.667973	0.664585	0.66103	0.65733	0.653506	0.649577	0.645566	0.641492	0.637376	0.633238	0.629097	0.624974	0.620887	0.616853	0.612891	0.609016	0.605245	0.601593	0.598072	0.594695	0.591474	0.588419
87.5	0.63396	0.641346	0.648139	0.654348	0.659984	0.665057	0.669578	0.673558	0.677009	0.679943	0.682374	0.684315	0.68578	0.686784	0.687342	0.687471	0.687187	0.686507	0.68545	0.684035	0.68228	0.680207	0.677837	0.67519	0.672289	0.669157	0.665818	0.662295	0.658613	0.654796	0.65087	0.64686	0.642792	0.63869	0.634581	0.630488	0.626438	0.622452	0.618556	0.61477	0.611117	0.607617	0.604287	0.601146	0.59821	0.595491	0.593003	0.590755	0.588757
88.75	0.608219	0.615458	0.622136	0.628266	0.63386	0.638933	0.643498	0.64757	0.651163	0.654294	0.656978	0.659234	0.661077	0.662528	0.663603	0.664323	0.664707	0.664777	0.664553	0.664056	0.663309	0.662334	0.661155	0.659794	0.658274	0.65662	0.654855	0.653003	0.651087	0.64913	0.647156	0.645188	0.643246	0.641353	0.639529	0.637792	0.636163	0.634657	0.63329	0.632078	0.631032	0.630164	0.629483	0.628997	0.628711	0.628631	0.628759	0.629094	0.629636
90	0.568914	0.575867	0.582298	0.588225	0.593661	0.598626	0.603135	0.607207	0.61086	0.614114	0.616989	0.619503	0.621679	0.623537	0.625098	0.626384	0.627417	0.628219	0.628812	0.629217	0.629458	0.629556	0.629533	0.629409	0.629205	0.628942	0.628638	0.628313	0.627984	0.627668	0.627381	0.627137	0.62695	0.626832	0.626794	0.626845	0.626993	0.627247	0.62761	0.628088	0.628682	0.629396	0.630229	0.631181	0.63225	0.633433	0.634725	0.636124	0.637622
91.25	0.554522	0.561568	0.568111	0.574168	0.579754	0.584889	0.589591	0.593879	0.597772	0.60129	0.604454	0.607285	0.609803	0.61203	0.613989	0.615699	0.617184	0.618464	0.619562	0.620497	0.621291	0.621964	0.622535	0.623023	0.623445	0.623819	0.62416	0.624483	0.624801	0.625125	0.625467	0.625836	0.626239	0.626683	0.627172	0.627711	0.6283	0.62894	0.629632	0.630374	0.631162	0.631993	0.632862	0.633764	0.634692	0.63564	0.636602	0.637569	0.638534
92.5	0.585085	0.593277	0.600973	0.608188	0.614935	0.62123	0.627088	0.632526	0.637558	0.642202	0.646475	0.650392	0.653972	0.657232	0.660188	0.66286	0.665263	0.667416	0.669337	0.671041	0.672547	0.67387	0.675028	0.676035	0.676908	0.677661	0.678308	0.678862	0.679336	0.679742	0.68009	0.680391	0.680654	0.680886	0.681094	0.681285	0.681463	0.681633	0.681797	0.681958	0.682117	0.682273	0.682427	0.682577	0.68272	0.682856	0.682979	0.683086	0.683174
93.75	0.595795	0.604089	0.611861	0.619122	0.625884	0.632162	0.637968	0.643315	0.648218	0.652691	0.656748	0.660405	0.663676	0.666578	0.669127	0.671338	0.673227	0.674812	0.67611	0.677136	0.677908	0.678443	0.678757	0.678869	0.678794	0.678548	0.678149	0.677611	0.676952	0.676185	0.675325	0.674387	0.673384	0.672327	0.67123	0.670103	0.668956	0.667799	0.666639	0.665485	0.664341	0.663214	0.662108	0.661027	0.659971	0.658943	0.657942	0.65697	0.656023
95	0.568656	0.575874	0.582531	0.588638	0.594208	0.599254	0.603789	0.607827	0.611382	0.614471	0.617108	0.61931	0.621093	0.622476	0.623475	0.62411	0.624399	0.624363	0.62402	0.623392	0.622499	0.621363	0.620004	0.618445	0.616706	0.614811	0.612779	0.610633	0.608394	0.606083	0.603719	0.601322	0.59891	0.596502	0.594115	0.591763	0.589461	0.587222	0.585057	0.582977	0.58099	0.579102	0.577319	0.575645	0.57408	0.572627	0.571283	0.570047	0.568914
96.25	0.580062	0.58857	0.596589	0.604131	0.611212	0.617845	0.624046	0.62983	0.635212	0.640208	0.644834	0.649106	0.653039	0.656652	0.659959	0.662978	0.665725	0.668217	0.67047	0.672499	0.674322	0.675953	0.677409	0.678704	0.679854	0.680871	0.681771	0.682567	0.68327	0.683894	0.684449	0.684946	0.685396	0.685808	0.68619	0.68655	0.686896	0.687233	0.687568	0.687905	0.688249	0.688602	0.688969	0.68935	0.689748	0.690164	0.690598	0.691049	0.691518
97.5	0.596362	0.606083	0.615357	0.624196	0.632616	0.640629	0.648249	0.655489	0.662365	0.668888	0.675074	0.680936	0.686487	0.691741	0.696712	0.701411	0.705852	0.710047	0.714008	0.717747	0.721275	0.724603	0.727742	0.7307	0.733489	0.736116	0.73859	0.740919	0.74311	0.74517	0.747105	0.748922	0.750624	0.752218	0.753707	0.755095	0.756386	0.757582	0.758686	0.759701	0.760627	0.761467	0.762222	0.762893	0.76348	0.763984	0.764406	0.764744	0.765001
98.75	0.559036	0.567536	0.575551	0.583096	0.590184	0.596829	0.603046	0.608848	0.614252	0.619271	0.623921	0.628217	0.632174	0.635809	0.639136	0.642171	0.644929	0.647425	0.649676	0.651695	0.653498	0.6551	0.656513	0.657753	0.658833	0.659765	0.660562	0.661237	0.661801	0.662265	0.662639	0.662933	0.663156	0.663317	0.663424	0.663484	0.663504	0.66349	0.663446	0.663379	0.663293	0.663191	0.663077	0.662954	0.662823	0.662687	0.662548	0.662407	0.662265
100	0.51039	0.517272	0.523624	0.52946	0.534794	0.539639	0.544008	0.547917	0.551381	0.554414	0.557031	0.55925	0.561085	0.562553	0.563671	0.564456	0.564924	0.565093	0.564981	0.564604	0.563981	0.563129	0.562066	0.560811	0.559379	0.557791	0.556062	0.554212	0.552257	0.550214	0.548102	0.545936	0.543734	0.541513	0.539288	0.537075	0.534891	0.532751	0.530669	0.52866	0.526739	0.524919	0.523213	0.521634	0.520193	0.518904	0.517775	0.516817	0.51604
Coherence
freq/time	-1	-0.996	-0.992	-0.988	-0.984	-0.98	-0.976	-0.972	-0.968	-0.964	-0.96	-0.956	-0.952	-0.948	-0.944	-0.94	-0.936	-0.932	-0.928	-0.924	-0.92	-0.916	-0.912	-0.908	-0.904	-0.9	-0.896	-0.892	-0.888	-0.884	-0.88	-0.876	-0.872	-0.868	-0.864	-0.86	-0.856	-0.852	-0.848	-0.844	-0.84	-0.836	-0.832	-0.828	-0.824	-0.82	-0.816	-0.812	-0.808
1.25	3.44157665014414 + 0.351173038046084i	3.46114567614236 + 0.330998788106558i	3.48026657280993 + 0.310828072684700i	3.49892298856087 + 0.290662416215175i	3.51709878827387 + 0.270501252861797i	3.53477825926279 + 0.250342014606856i	3.55194629505122 + 0.230180237275329i	3.56858855640676 + 0.210009679846743i	3.58469160993062 + 0.189822452783712i	3.60024304517608 + 0.169609151597685i	3.61523157178363 + 0.149358992432627i	3.62964709847789 + 0.129059947036288i	3.64348079598821 + 0.108698875074008i	3.65672514604843 + 0.0882616522970205i	3.66937397862352 + 0.0677332935892191i	3.68142249942178 + 0.0470980703725146i	3.69286730959999 + 0.0263396222463854i	3.70370641937155 + 0.00544106307066598i	3.71393925699919 - 0.0156149180260780i	3.72356667440381 - 0.0368459600137331i	3.73259095035891 - 0.0582699368404651i	3.74101579197177 - 0.0799048668463264i	3.74884633488167 - 0.101768823660123i	3.75608914233534 - 0.123879847498552i	3.76275220303275 - 0.146255855795538i	3.76884492737267 - 0.168914552137272i	3.77437814147080 - 0.191873332565190i	3.77936407807450 - 0.215149188436602i	3.78381636326250 - 0.238758605203240i	3.78774999759916 - 0.262717456684338i	3.79118133022008 - 0.287040894675620i	3.79412802416673 - 0.311743234050542i	3.79660901117545 - 0.336837833875407i	3.79864443407380 - 0.362336975473296i	3.80025557496091 - 0.388251738826961i	3.80146476746417 - 0.414591879197645i	3.80229529158932 - 0.441365706338982i	3.80277125002842 - 0.468579969180651i	3.80291742527118 - 0.496239749316919i	3.80275911748346 - 0.524348367025934i	3.80232196386829 - 0.552907303827836i	3.80163174109233 - 0.581916145721619i	3.80071415331744 - 0.611372551181588i	3.79959460937755 - 0.641272247708270i	3.79829799363163 - 0.671609060189800i	NaN + 0.00000000000000i	NaN + 0.00000000000000i	NaN + 0.00000000000000i	NaN + 0.00000000000000i
2.5	3.61009916570427 + 0.472439775328113i	3.62605280758506 + 0.456996019575054i	3.64136649482339 + 0.441347775320513i	3.65604052384203 + 0.425490964773909i	3.67007519942789 + 0.409421192410210i	3.68347084934770 + 0.393133732382978i	3.69622783969880 + 0.376623515965671i	3.70834659102722 + 0.359885118961641i	3.71982759526303 + 0.342912749016411i	3.73067143354255 + 0.325700232760214i	3.74087879500965 + 0.308241002704959i	3.75045049671383 + 0.290528083817941i	3.75938750475126 + 0.272554079695300i	3.76769095682679 + 0.254311158261869i	3.77536218645027 + 0.235791036931380i	3.78240274901928 + 0.216984967172597i	3.78881445008348 + 0.197883718443908i	3.79459937613225 + 0.178477561482198i	3.79975992829859 + 0.158756250962765i	3.80429885942679 + 0.138709007587342i	3.80821931501070 + 0.118324499708618i	3.81152487857115 + 0.0975908246645064i	3.81421962210621 + 0.0764954900761690i	3.81630816231414 + 0.0550253954637823i	3.81779572335416 + 0.0331668146565283i	3.81868820697260 + 0.0109053796224755i	3.81899227087655 - 0.0117739334757765i	3.81871541627943 - 0.0348868149777997i	3.81786608556481 - 0.0584496278956738i	3.81645377100747 - 0.0824794079767585i	3.81448913544139 - 0.106993855725236i	3.81198414565687 - 0.132011318043183i	3.80895221912433 - 0.157550756692321i	3.80540838435534 - 0.183631700266578i	3.80136945479317 - 0.210274175811169i	3.79685421554183 - 0.237498615641839i	3.79188362145613 - 0.265325734334785i	3.78648100408481 - 0.293776370314590i	3.78067228364533 - 0.322871286023795i	3.77448618057814 - 0.352630920395839i	3.76795441926072 - 0.383075087381916i	3.76111191416199 - 0.414222614739549i	3.75399692613140 - 0.446090918341733i	3.74665117374532 - 0.478695509097294i	3.73911988185808 - 0.512049432379321i	3.73145174700206 - 0.546162643814021i	3.72369879743983 - 0.581041330504123i	3.71591612499052 - 0.616687193254315i	3.70816146682097 - 0.653096712960400i
3.75	NaN + 0.00000000000000i	NaN + 0.00000000000000i	NaN + 0.00000000000000i	NaN + 0.00000000000000i	NaN + 0.00000000000000i	NaN + 0.00000000000000i	NaN + 0.00000000000000i	NaN + 0.00000000000000i	NaN + 0.00000000000000i	NaN + 0.00000000000000i	3.65027573963293 + 0.676452020679020i	3.65578095901153 + 0.667214441819680i	3.66049750122380 + 0.657919979525412i	3.66442004629896 + 0.648570938946920i	3.66754287128389 + 0.639169872504574i	3.66985982121981 + 0.629719609927919i	3.67136427744914 + 0.620223292287745i	3.67204912298897 + 0.610684410623143i	3.67190670468413 + 0.601106849873488i	3.67092879182903 + 0.591494938954396i	3.66910653092291 + 0.581853507972369i	3.66643039620050 + 0.572187953760780i	3.66289013555967 + 0.562504315147640i	3.65847471149274 + 0.552809359642398i	3.65317223662258 + 0.543110683566359i	3.64696990345291 + 0.533416828063824i	3.63985390797367 + 0.523737413936806i	3.63180936682676 + 0.514083298868354i	3.62282022785246 + 0.504466761367006i	3.61286917402562 + 0.494901716714450i	3.60193752108649 + 0.485403971376326i	3.59000510962437 + 0.475991523800805i	3.57705019305216 + 0.466684921354394i	3.56304932391980 + 0.457507685421410i	3.54797724250298 + 0.448486819536304i	3.53180677378587 + 0.439653418965475i	3.51450874215052 + 0.431043404572424i	3.49605191775146 + 0.422698409275576i	3.47640301537293 + 0.414666852140907i	3.45552677653516 + 0.407005243318750i	3.43338618020412 + 0.399779772721027i	3.40994284882321 + 0.393068246391228i	3.38515774767593 + 0.386962446281184i	3.35899232136705 + 0.381570999912454i	3.33141027795655 + 0.377022852446553i	3.30238032791133 + 0.373471427509737i	3.27188032310669 + 0.371099530271295i	3.23990343382654 + 0.370124959968468i	3.20646725974851 + 0.370806611325361i
5	NaN + 0.00000000000000i	NaN + 0.00000000000000i	NaN + 0.00000000000000i	NaN + 0.00000000000000i	NaN + 0.00000000000000i	NaN + 0.00000000000000i	NaN + 0.00000000000000i	NaN + 0.00000000000000i	NaN + 0.00000000000000i	NaN + 0.00000000000000i	NaN + 0.00000000000000i	NaN + 0.00000000000000i	NaN + 0.00000000000000i	NaN + 0.00000000000000i	NaN + 0.00000000000000i	NaN + 0.00000000000000i	NaN + 0.00000000000000i	NaN + 0.00000000000000i	NaN + 0.00000000000000i	NaN + 0.00000000000000i	NaN + 0.00000000000000i	NaN + 0.00000000000000i	NaN + 0.00000000000000i	NaN + 0.00000000000000i	NaN + 0.00000000000000i	NaN + 0.00000000000000i	NaN + 0.00000000000000i	NaN + 0.00000000000000i	NaN + 0.00000000000000i	NaN + 0.00000000000000i	NaN + 0.00000000000000i	NaN + 0.00000000000000i	NaN + 0.00000000000000i	NaN + 0.00000000000000i	NaN + 0.00000000000000i	NaN + 0.00000000000000i	NaN + 0.00000000000000i	NaN + 0.00000000000000i	NaN + 0.00000000000000i	NaN + 0.00000000000000i	NaN + 0.00000000000000i	NaN + 0.00000000000000i	NaN + 0.00000000000000i	NaN + 0.00000000000000i	NaN + 0.00000000000000i	NaN + 0.00000000000000i	NaN + 0.00000000000000i	NaN + 0.00000000000000i	NaN + 0.00000000000000i
6.25	NaN + 0.00000000000000i	NaN + 0.00000000000000i	NaN + 0.00000000000000i	NaN + 0.00000000000000i	NaN + 0.00000000000000i	NaN + 0.00000000000000i	NaN + 0.00000000000000i	NaN + 0.00000000000000i	NaN + 0.00000000000000i	NaN + 0.00000000000000i	NaN + 0.00000000000000i	NaN + 0.00000000000000i	NaN + 0.00000000000000i	NaN + 0.00000000000000i	NaN + 0.00000000000000i	NaN + 0.00000000000000i	NaN + 0.00000000000000i	NaN + 0.00000000000000i	NaN + 0.00000000000000i	NaN + 0.00000000000000i	NaN + 0.00000000000000i	NaN + 0.00000000000000i	NaN + 0.00000000000000i	NaN + 0.00000000000000i	NaN + 0.00000000000000i	NaN + 0.00000000000000i	NaN + 0.00000000000000i	NaN + 0.00000000000000i	NaN + 0.00000000000000i	NaN + 0.00000000000000i	NaN + 0.00000000000000i	NaN + 0.00000000000000i	NaN + 0.00000000000000i	NaN + 0.00000000000000i	NaN + 0.00000000000000i	NaN + 0.00000000000000i	NaN + 0.00000000000000i	NaN + 0.00000000000000i	NaN + 0.00000000000000i	NaN + 0.00000000000000i	NaN + 0.00000000000000i	NaN + 0.00000000000000i	NaN + 0.00000000000000i	NaN + 0.00000000000000i	NaN + 0.00000000000000i	NaN + 0.00000000000000i	NaN + 0.00000000000000i	NaN + 0.00000000000000i	NaN + 0.00000000000000i
7.5	NaN + 0.00000000000000i	NaN + 0.00000000000000i	NaN + 0.00000000000000i	NaN + 0.00000000000000i	NaN + 0.00000000000000i	NaN + 0.00000000000000i	NaN + 0.00000000000000i	NaN + 0.00000000000000i	NaN + 0.00000000000000i	NaN + 0.00000000000000i	NaN + 0.00000000000000i	NaN + 0.00000000000000i	NaN + 0.00000000000000i	NaN + 0.00000000000000i	NaN + 0.00000000000000i	NaN + 0.00000000000000i	NaN + 0.00000000000000i	NaN + 0.00000000000000i	NaN + 0.00000000000000i	NaN + 0.00000000000000i	NaN + 0.00000000000000i	NaN + 0.00000000000000i	2.69085097459646 - 0.667078515043862i	2.68461086599042 - 0.649960696740345i	2.67852082328792 - 0.632634128669843i	2.67262861928597 - 0.615167011447054i	2.66697487724344 - 0.597632983915645i	2.66159216248834 - 0.580109734941570i	2.65650438897754 - 0.562677406779277i	2.65172659118508 - 0.545416876126268i	2.64726508355816 - 0.528408011788923i	2.64311799856871 - 0.511728010280236i	2.63927616432219 - 0.495449902231852i	2.63572425774873 - 0.479641304615266i	2.63244215255272 - 0.464363469297855i	2.62940637376103 - 0.449670651093955i	2.62659157267098 - 0.435609791927307i	2.62397194566222 - 0.422220495059819i	2.62152253525448 - 0.409535246532619i	2.61922036925080 - 0.397579830768405i	2.61704541133655 - 0.386373883396214i	2.61498131222411 - 0.375931525734054i	2.61301596316864 - 0.366262030577188i	2.61114186294511 - 0.357370476514610i	2.60935631522671 - 0.349258356638596i	2.60766147616147 - 0.341924116231774i	2.60606427242468 - 0.335363602161801i	2.60457620879916 - 0.329570413940925i	2.60321308204316 - 0.324536152614017i
8.75	NaN + 0.00000000000000i	NaN + 0.00000000000000i	NaN + 0.00000000000000i	NaN + 0.00000000000000i	NaN + 0.00000000000000i	NaN + 0.00000000000000i	NaN + 0.00000000000000i	NaN + 0.00000000000000i	NaN + 0.00000000000000i	NaN + 0.00000000000000i	NaN + 0.00000000000000i	NaN + 0.00000000000000i	NaN + 0.00000000000000i	NaN + 0.00000000000000i	NaN + 0.00000000000000i	NaN + 0.00000000000000i	NaN + 0.00000000000000i	NaN + 0.00000000000000i	NaN + 0.00000000000000i	NaN + 0.00000000000000i	NaN + 0.00000000000000i	NaN + 0.00000000000000i	NaN + 0.00000000000000i	NaN + 0.00000000000000i	NaN + 0.00000000000000i	NaN + 0.00000000000000i	NaN + 0.00000000000000i	NaN + 0.00000000000000i	NaN + 0.00000000000000i	NaN + 0.00000000000000i	NaN + 0.00000000000000i	NaN + 0.00000000000000i	NaN + 0.00000000000000i	NaN + 0.00000000000000i	NaN + 0.00000000000000i	NaN + 0.00000000000000i	2.13420966573309 - 0.679604420955444i	2.12181593949236 - 0.664241146230714i	2.11161282177148 - 0.648575267354857i	2.10378264371535 - 0.632860133924142i	2.09844353846241 - 0.617369279572872i	2.09564214643589 - 0.602378477405330i	2.09535303725430 - 0.588146824020219i	2.09748479626597 - 0.574899714014263i	2.10189141923592 - 0.562816111516476i	2.10838681046517 - 0.552021488397593i	2.11675999316089 - 0.542586569906276i	2.12678904258702 - 0.534531002813704i	2.13825248181129 - 0.527830471825352i
10	NaN + 0.00000000000000i	NaN + 0.00000000000000i	NaN + 0.00000000000000i	NaN + 0.00000000000000i	NaN + 0.00000000000000i	NaN + 0.00000000000000i	NaN + 0.00000000000000i	NaN + 0.00000000000000i	NaN + 0.00000000000000i	NaN + 0.00000000000000i	NaN + 0.00000000000000i	NaN + 0.00000000000000i	NaN + 0.00000000000000i	NaN + 0.00000000000000i	NaN + 0.00000000000000i	NaN + 0.00000000000000i	NaN + 0.00000000000000i	NaN + 0.00000000000000i	NaN + 0.00000000000000i	NaN + 0.00000000000000i	NaN + 0.00000000000000i	NaN + 0.00000000000000i	NaN + 0.00000000000000i	NaN + 0.00000000000000i	NaN + 0.00000000000000i	NaN + 0.00000000000000i	NaN + 0.00000000000000i	NaN + 0.00000000000000i	2.63201811465054 - 0.679473270789974i	2.62608377183368 - 0.675350316650606i	2.61976033954846 - 0.671006127688348i	2.61307263403058 - 0.666452878636890i	2.60604654584182 - 0.661705751677478i	2.59870894327358 - 0.656783123255449i	2.59108755537470 - 0.651706728588146i	2.58321083765455 - 0.646501796191294i	2.57510782512173 - 0.641197144344991i	2.56680797901476 - 0.635825231293338i	2.55834103525455 - 0.630422151167112i	2.54973686416047 - 0.625027568155011i	2.54102535215996 - 0.619684582310857i	2.53223631691033 - 0.614439521517762i	2.52339946726449 - 0.609341655442666i	2.51454441868886 - 0.604442828680678i	2.50570077295167 - 0.599797011565902i	2.49689826805536 - 0.595459768177543i	2.48816700045641 - 0.591487641796323i	2.47953771662424 - 0.587937458435223i	2.47104216502746 - 0.584865549151367i
11.25	2.52927528361764 - 0.463299072116889i	2.54127918054947 - 0.465436600988786i	2.55252537201936 - 0.467561550239038i	2.56301726771390 - 0.469667168488526i	2.57275815581747 - 0.471746481973166i	2.58175120395336 - 0.473792303118660i	2.58999946231614 - 0.475797241326439i	2.59750586929177 - 0.477753716119010i	2.60427325986997 - 0.479653972813285i	2.61030437716019 - 0.481490100916895i	2.61560188732604 - 0.483254055476159i	2.62016839825427 - 0.484937681646339i	2.62400648227259 - 0.486532742806321i	2.62711870322455 - 0.488030952601966i	2.62950764820030 - 0.489424011376294i	2.63117596420715 - 0.490703647531262i	2.63212640004308 - 0.491861664466114i	2.63236185360887 - 0.492889993851529i	2.63188542485845 - 0.493780756127414i	2.63070047454090 - 0.494526329254634i	2.62881068882967 - 0.495119426906367i	2.62622014986318 - 0.495553187450989i	2.62293341213347 - 0.495821275252351i	2.61895558455565 - 0.495917995990217i	2.61429241792796 - 0.495838427876883i	2.60895039735207 - 0.495578570806722i	2.60293683902651 - 0.495135515611750i	2.59625999065827 - 0.494507635693385i	2.58892913456701 - 0.493694803339706i	2.58095469239654 - 0.492698632996019i	2.57234833022139 - 0.491522753607372i	2.56312306277035 - 0.490173111863784i	2.55329335552707 - 0.488658307717125i	2.54287522366114 - 0.486989962864378i	2.53188632716124 - 0.485183121964640i	2.52034606226518 - 0.483256685134415i	2.50827565040505 - 0.481233868705071i	2.49569822751205 - 0.479142689285060i	2.48263893875801 - 0.477016463803365i	2.46912504673894 - 0.474894315370143i	2.45518606478815 - 0.472821671412327i	2.44085393153685 - 0.470850736536435i	2.42616324791429 - 0.469040917802955i	2.41115160324059 - 0.467459174363497i	2.39586002243799 - 0.466180256420169i	2.38033357089388 - 0.465286789821745i	2.36462215597026 - 0.464869151835225i	2.34878156285929 - 0.465025070241876i	2.33287475507276 - 0.465858861600469i
12.5	2.51363582110477 - 0.143148262021039i	2.52721941488452 - 0.144512504212503i	2.54010174566359 - 0.145863389283788i	2.55228933583261 - 0.147198751157521i	2.56378872900029 - 0.148516325153448i	2.57460648752435 - 0.149813757880581i	2.58474919005576 - 0.151088619115842i	2.59422342915758 - 0.152338415846637i	2.60303580906002 - 0.153560608659331i	2.61119294361233 - 0.154752630659345i	2.61870145448967 - 0.155911909111426i	2.62556796970864 - 0.157035889990439i	2.63179912249926 - 0.158122065633704i	2.63740155057315 - 0.159168005685282i	2.64238189581758 - 0.160171391520539i	2.64674680443386 - 0.161130054335653i	2.65050292752502 - 0.162042017081183i	2.65365692212363 - 0.162905540411219i	2.65621545263581 - 0.163719172809664i	2.65818519266265 - 0.164481805042516i	2.65957282714706 - 0.165192729069358i	2.66038505478297 - 0.165851701528125i	2.66062859061695 - 0.166459011884294i	2.66031016877154 - 0.167015555308509i	2.65943654522702 - 0.167522910314814i	2.65801450061661 - 0.167983421154873i	2.65605084302262 - 0.168400284921368i	2.65355241081100 - 0.168777643265835i	2.65052607561280 - 0.169120678582403i	2.64697874565792 - 0.169435714448788i	2.64291736979333 - 0.169730320049365i	2.63834894267922 - 0.170013418231591i	2.63328051185788 - 0.170295396765904i	2.62771918763524 - 0.170588222289096i	2.62167215700916 - 0.170905556310028i	2.61514670322568 - 0.171262872540818i	2.60815023294711 - 0.171677574680935i	2.60069031347688 - 0.172169113617735i	2.59277472300437 - 0.172759102802941i	2.58441151740709 - 0.173471430303571i	2.57560911776999 - 0.174332365684935i	2.56637642344182 - 0.175370659431723i	2.55672295612659 - 0.176617632011365i	2.54665904117462 - 0.178107248881569i	2.53619603284894 - 0.179876176680212i	2.52534659083219 - 0.181963814438901i	2.51412501551512 - 0.184412291851107i	2.50254764953563 - 0.187266424318493i	2.49063335243529 - 0.190573611618064i
13.75	2.39096449219062 + 0.121451743258978i	2.40473638627735 + 0.120428584697498i	2.41790651012352 + 0.119395651190218i	2.43048617214136 + 0.118349842407735i	2.44248676245479 + 0.117288030289400i	2.45391972475598 + 0.116207060126447i	2.46479652576726 + 0.115103751792238i	2.47512862240356 + 0.113974901038670i	2.48492742677270 + 0.112817280767130i	2.49420426919627 + 0.111627642172279i	2.50297035948054 + 0.110402715647983i	2.51123674671500 + 0.109139211337192i	2.51901427792390 + 0.107833819202096i	2.52631355594299 + 0.106483208487772i	2.53314489693784 + 0.105084026452387i	2.53951828802079 + 0.103632896240029i	2.54544334545882 + 0.102126413778850i	2.55092927399358 + 0.100561143597548i	2.55598482781600 + 0.0989336134673903i	2.56061827374984 + 0.0972403077949500i	2.56483735720122 + 0.0954776597122312i	2.56864927142256 + 0.0936420418356399i	2.57206063062011 + 0.0917297556926657i	2.57507744740382 + 0.0897370198446768i	2.57770511503708 + 0.0876599567650254i	2.57994839489184 + 0.0854945785629213i	2.58181140945449 + 0.0832367716743459i	2.58329764115842 + 0.0808822806707535i	2.58440993724440 + 0.0784266913635259i	2.58515052077044 + 0.0758654134063582i	2.58552100781004 + 0.0731936626182058i	2.58552243079571 + 0.0704064432655723i	2.58515526788272 + 0.0674985305543274i	2.58441947813068 + 0.0644644535876495i	2.58331454222739 + 0.0612984790479587i	2.58183950841332 + 0.0579945958568325i	2.57999304320604 + 0.0545465010579886i	2.57777348647414 + 0.0509475871545882i	2.57517891036826 + 0.0471909311135070i	2.57220718158483 + 0.0432692852259230i	2.56885602641453 + 0.0391750699855289i	2.56512309801238 + 0.0349003691127265i	2.56100604531977 + 0.0304369268148844i	2.55650258306954 + 0.0257761473285098i	2.55161056231389 + 0.0209090967381575i	2.54632804093070 + 0.0158265070079373i	2.54065335358861 + 0.0105187820933596i	2.53458518068483 + 0.00497600592253197i	2.52812261581552 - 0.000812048054852731i
15	1.86627621640268 + 0.175095317953530i	1.86180271356900 + 0.161530373986697i	1.85614547463225 + 0.146542668972129i	1.84939838823651 + 0.129934257106516i	1.84169792736856 + 0.111489315538408i	1.83323564376837 + 0.0909794013319401i	1.82427229178766 + 0.0681736978565165i	1.81515212750895 + 0.0428563642629180i	1.80631439428351 + 0.0148530733384222i	1.79829695416263 - 0.0159321738922324i	1.79172501560085 - 0.0494715644900286i	1.78727734461515 - 0.0855657789857644i	1.78562540753030 - 0.123806763825765i	1.78734929378587 - 0.163568160281024i	1.79284666770465 - 0.204038413228694i	1.80226108155059 - 0.244299414017103i	1.81545510859820 - 0.283434839738635i	1.83203874237238 - 0.320638015270813i	1.85144202559752 - 0.355289366833538i	1.87300621470989 - 0.386988174129985i	1.89606732306465 - 0.415541959483489i	1.92001616319944 - 0.440928737101324i	1.94433135782894 - 0.463249249254331i	1.96859003135246 - 0.482681688881643i	1.99246381749313 - 0.499445197135895i	2.01570718501287 - 0.513773634369318i	2.03814305802535 - 0.525898485963274i	2.05964866631186 - 0.536038805679474i	2.08014304395588 - 0.544396089306993i	2.09957665129586 - 0.551152353874329i	2.11792309000156 - 0.556470158747901i	2.13517265567319 - 0.560493707818205i	2.15132740413937 - 0.563350478188050i	2.16639741725877 - 0.565153035541259i	2.18039799581500 - 0.566000839078260i	2.19334755720544 - 0.565981929895263i	2.20526606299317 - 0.565174452618165i	2.21617384179754 - 0.563647993197556i	2.22609070559711 - 0.561464734437331i	2.23503528293823 - 0.558680440624603i	2.24302451192638 - 0.555345287119583i	2.25007325042174 - 0.551504552185712i	2.25619397163206 - 0.547199188061832i	2.26139652117406 - 0.542466287117969i	2.26568791735139 - 0.537339457368135i	2.26907218040538 - 0.531849119898893i	2.27155017923391 - 0.526022739043935i	2.27311948583998 - 0.519884994448201i	2.27377422877918 - 0.513457902530290i
16.25	1.98714737071238 - 0.165169869896763i	2.01303804152651 - 0.182668583558303i	2.03866748801985 - 0.199374760156181i	2.06397010016415 - 0.215291646128011i	2.08888542506664 - 0.230428858950767i	2.11335848492017 - 0.244801121184277i	2.13733986440428 - 0.258427099566495i	2.16078561956871 - 0.271328373426890i	2.18365705585757 - 0.283528542485254i	2.20592041646471 - 0.295052473639009i	2.22754651495140 - 0.305925679243998i	2.24851033889988 - 0.316173815076995i	2.26879064485919 - 0.325822283991993i	2.28836955923439 - 0.334895930648404i	2.30723219515709 - 0.343418813090692i	2.32536629171931 - 0.351414037995763i	2.34276187915135 - 0.358903647779813i	2.35941097144898 - 0.365908549261673i	2.37530728647032 - 0.372448475077530i	2.39044599250478 - 0.378541970447900i	2.40482347965432 - 0.384206399166344i	2.41843715397167 - 0.389457963791042i	2.43128525209552 - 0.394311735972585i	2.44336667405322 - 0.398781693652103i	2.45468083192109 - 0.402880762526352i	2.46522751210935 - 0.406620859716594i	2.47500674914731 - 0.410012938012063i	2.48401870896796 - 0.413067029401888i	2.49226357981571 - 0.415792286875396i	2.49974146901963 - 0.418197023671677i	2.50645230397845 - 0.420288749305329i	2.51239573579129 - 0.422074201794598i	2.51757104403352 - 0.423559375577005i	2.52197704122026 - 0.424749544620873i	2.52561197551641 - 0.425649280231807i	2.52847343024091 - 0.426262463012826i	2.53055821867001 - 0.426592288365163i	2.53186227256724 - 0.426641264812163i	2.53238052275107 - 0.426411204287258i	2.53210676984942 - 0.425903203342962i	2.53103354317590 - 0.425117614002469i	2.52915194538576 - 0.424054002676680i	2.52645148021796 - 0.422711095191000i	2.52291986018762 - 0.421086705485601i	2.51854279054005 - 0.419177644939929i	2.51330372508839 - 0.416979608486284i	2.50718358869816 - 0.414487032662631i	2.50016046011285 - 0.411692919435506i	2.49220920748143 - 0.408588617895193i
17.5	1.98141434957256 + 0.190108524198356i	2.00148681637881 + 0.178925569104349i	2.02103727236945 + 0.168213046578225i	2.04003631742662 + 0.157960440369077i	2.05845697610805 + 0.148155354663533i	2.07627467150479 + 0.138783896184792i	2.09346715702585 + 0.129831015122792i	2.11001441669705 + 0.121280804271497i	2.12589854313977 + 0.113116757422966i	2.14110360092952 + 0.105321989236721i	2.15561548161891 + 0.0978794195514118i	2.16942175540876 + 0.0907719255196264i	2.18251152329723 + 0.0839824651057352i	2.19487527254338 + 0.0774941754602547i	2.20650473744682 + 0.0712904495304169i	2.21739276675861 + 0.0653549940314345i	2.22753319848496 + 0.0596718716217508i	2.23692074240570 + 0.0542255298245676i	2.24555087028643 + 0.0490008189355541i	2.25341971349841 + 0.0439830008652827i	2.26052396755838 + 0.0391577505923394i	2.26686080294596 + 0.0345111516532918i	2.27242778143854 + 0.0300296868705256i	2.27722277711049 + 0.0257002253180461i	2.28124390106652 + 0.0215100063473889i	2.28448942891146 + 0.0174466213384638i	2.28695772989187 + 0.0134979937007525i	2.28864719657549 + 0.00965235752566073i	2.28955617385518 + 0.00589823517766649i	2.28968288597124 + 0.00222441400670549i	2.28902536013434 - 0.00138007773675407i	2.28758134519545 - 0.00492599580315937i	2.28534822364437 - 0.00842390578573105i	2.28232291501712 - 0.0118842101400781i	2.27850176854772 - 0.0153171767465910i	2.27388044260242 - 0.0187329695289678i	2.26845376807116 - 0.0221416818190111i	2.26221559244913 - 0.0255533733725323i	2.25515860079939 - 0.0289781122060287i	2.24727410912183 - 0.0324260227541934i	2.23855182483147 - 0.0359073422647531i	2.22897956802626 - 0.0394324878765844i	2.21854294594403 - 0.0430121375062797i	2.20722497139273 - 0.0466573285473331i	2.19500561388225 - 0.0503795795346272i	2.18186126954875 - 0.0541910414428241i	2.16776413254616 - 0.0581046873101920i	2.15268144611564 - 0.0621345516109120i	2.13657460565155 - 0.0662960345338299i
18.75	NaN + 0.00000000000000i	NaN + 0.00000000000000i	NaN + 0.00000000000000i	NaN + 0.00000000000000i	NaN + 0.00000000000000i	NaN + 0.00000000000000i	NaN + 0.00000000000000i	NaN + 0.00000000000000i	NaN + 0.00000000000000i	NaN + 0.00000000000000i	NaN + 0.00000000000000i	NaN + 0.00000000000000i	NaN + 0.00000000000000i	NaN + 0.00000000000000i	NaN + 0.00000000000000i	NaN + 0.00000000000000i	NaN + 0.00000000000000i	NaN + 0.00000000000000i	NaN + 0.00000000000000i	NaN + 0.00000000000000i	NaN + 0.00000000000000i	NaN + 0.00000000000000i	NaN + 0.00000000000000i	NaN + 0.00000000000000i	NaN + 0.00000000000000i	NaN + 0.00000000000000i	NaN + 0.00000000000000i	NaN + 0.00000000000000i	NaN + 0.00000000000000i	NaN + 0.00000000000000i	NaN + 0.00000000000000i	NaN + 0.00000000000000i	NaN + 0.00000000000000i	NaN + 0.00000000000000i	NaN + 0.00000000000000i	NaN + 0.00000000000000i	NaN + 0.00000000000000i	NaN + 0.00000000000000i	NaN + 0.00000000000000i	NaN + 0.00000000000000i	NaN + 0.00000000000000i	NaN + 0.00000000000000i	NaN + 0.00000000000000i	NaN + 0.00000000000000i	NaN + 0.00000000000000i	NaN + 0.00000000000000i	NaN + 0.00000000000000i	NaN + 0.00000000000000i	NaN + 0.00000000000000i
20	NaN + 0.00000000000000i	NaN + 0.00000000000000i	NaN + 0.00000000000000i	NaN + 0.00000000000000i	NaN + 0.00000000000000i	NaN + 0.00000000000000i	NaN + 0.00000000000000i	NaN + 0.00000000000000i	NaN + 0.00000000000000i	NaN + 0.00000000000000i	NaN + 0.00000000000000i	NaN + 0.00000000000000i	NaN + 0.00000000000000i	NaN + 0.00000000000000i	NaN + 0.00000000000000i	NaN + 0.00000000000000i	NaN + 0.00000000000000i	NaN + 0.00000000000000i	NaN + 0.00000000000000i	NaN + 0.00000000000000i	NaN + 0.00000000000000i	NaN + 0.00000000000000i	NaN + 0.00000000000000i	NaN + 0.00000000000000i	NaN + 0.00000000000000i	NaN + 0.00000000000000i	NaN + 0.00000000000000i	NaN + 0.00000000000000i	NaN + 0.00000000000000i	NaN + 0.00000000000000i	NaN + 0.00000000000000i	NaN + 0.00000000000000i	NaN + 0.00000000000000i	NaN + 0.00000000000000i	NaN + 0.00000000000000i	NaN + 0.00000000000000i	NaN + 0.00000000000000i	NaN + 0.00000000000000i	NaN + 0.00000000000000i	NaN + 0.00000000000000i	NaN + 0.00000000000000i	NaN + 0.00000000000000i	NaN + 0.00000000000000i	NaN + 0.00000000000000i	NaN + 0.00000000000000i	NaN + 0.00000000000000i	NaN + 0.00000000000000i	NaN + 0.00000000000000i	NaN + 0.00000000000000i
21.25	NaN + 0.00000000000000i	NaN + 0.00000000000000i	1.89299237537663 + 0.679578403266398i	1.89287910240291 + 0.668594837698160i	1.89206465867129 + 0.657507278703907i	1.89053884839895 + 0.646330723146209i	1.88828789382879 + 0.635080667348230i	1.88529402087257 + 0.623772876874780i	1.88153501628370 + 0.612423122376204i	1.87698374918033 + 0.601046881202595i	1.87160764638752 + 0.589659003968023i	1.86536810679915 + 0.578273344135392i	1.85821983455612 + 0.566902346806657i	1.85011006397871 + 0.555556589984694i	1.84097764040950 + 0.544244267269623i	1.83075190972194 + 0.532970594752956i	1.81935135418768 + 0.521737116007225i	1.80668189211437 + 0.510540866339970i	1.79263473081534 + 0.499373338986199i	1.77708362347907 + 0.488219168566816i	1.75988132487829 + 0.477054405839425i	1.74085496002408 + 0.465844193895512i	1.71979990025413 + 0.454539554615731i	1.69647156095544 + 0.443072828923538i	1.67057425826334 + 0.431351036742306i	1.64174582882460 + 0.419245940825468i	1.60953602615193 + 0.406578732256820i	1.57337558858053 + 0.393095633489504i	1.53253104471677 + 0.378427537454403i	1.48603735350145 + 0.362020247335224i	1.43259592162151 + 0.343007544976489i	1.37042008370115 + 0.319965807226475i	1.29701226687681 + 0.290404729051240i	1.20892055798436 + 0.249622529247490i	1.10196600945743 + 0.187934939480472i	0.975140835710443 + 0.0840625888001853i	0.854063675734477 - 0.101742837480871i	0.835256556170317 - 0.366793368840150i	0.944261782453986 - 0.579468426708322i	NaN + 0.00000000000000i	NaN + 0.00000000000000i	NaN + 0.00000000000000i	NaN + 0.00000000000000i	NaN + 0.00000000000000i	NaN + 0.00000000000000i	NaN + 0.00000000000000i	NaN + 0.00000000000000i	NaN + 0.00000000000000i	NaN + 0.00000000000000i
22.5	NaN + 0.00000000000000i	NaN + 0.00000000000000i	NaN + 0.00000000000000i	NaN + 0.00000000000000i	NaN + 0.00000000000000i	NaN + 0.00000000000000i	NaN + 0.00000000000000i	NaN + 0.00000000000000i	NaN + 0.00000000000000i	NaN + 0.00000000000000i	NaN + 0.00000000000000i	NaN + 0.00000000000000i	NaN + 0.00000000000000i	NaN + 0.00000000000000i	NaN + 0.00000000000000i	NaN + 0.00000000000000i	NaN + 0.00000000000000i	NaN + 0.00000000000000i	NaN + 0.00000000000000i	NaN + 0.00000000000000i	NaN + 0.00000000000000i	NaN + 0.00000000000000i	NaN + 0.00000000000000i	NaN + 0.00000000000000i	NaN + 0.00000000000000i	NaN + 0.00000000000000i	NaN + 0.00000000000000i	NaN + 0.00000000000000i	NaN + 0.00000000000000i	NaN + 0.00000000000000i	NaN + 0.00000000000000i	NaN + 0.00000000000000i	NaN + 0.00000000000000i	NaN + 0.00000000000000i	NaN + 0.00000000000000i	NaN + 0.00000000000000i	NaN + 0.00000000000000i	NaN + 0.00000000000000i	NaN + 0.00000000000000i	NaN + 0.00000000000000i	NaN + 0.00000000000000i	NaN + 0.00000000000000i	NaN + 0.00000000000000i	NaN + 0.00000000000000i	NaN + 0.00000000000000i	NaN + 0.00000000000000i	NaN + 0.00000000000000i	NaN + 0.00000000000000i	NaN + 0.00000000000000i
23.75	NaN + 0.00000000000000i	NaN + 0.00000000000000i	NaN + 0.00000000000000i	NaN + 0.00000000000000i	NaN + 0.00000000000000i	NaN + 0.00000000000000i	NaN + 0.00000000000000i	NaN + 0.00000000000000i	NaN + 0.00000000000000i	NaN + 0.00000000000000i	NaN + 0.00000000000000i	NaN + 0.00000000000000i	NaN + 0.00000000000000i	NaN + 0.00000000000000i	NaN + 0.00000000000000i	NaN + 0.00000000000000i	NaN + 0.00000000000000i	NaN + 0.00000000000000i	NaN + 0.00000000000000i	NaN + 0.00000000000000i	NaN + 0.00000000000000i	NaN + 0.00000000000000i	NaN + 0.00000000000000i	NaN + 0.00000000000000i	NaN + 0.00000000000000i	NaN + 0.00000000000000i	NaN + 0.00000000000000i	NaN + 0.00000000000000i	NaN + 0.00000000000000i	NaN + 0.00000000000000i	NaN + 0.00000000000000i	NaN + 0.00000000000000i	NaN + 0.00000000000000i	NaN + 0.00000000000000i	NaN + 0.00000000000000i	NaN + 0.00000000000000i	NaN + 0.00000000000000i	NaN + 0.00000000000000i	NaN + 0.00000000000000i	2.12607439414266 - 0.681611003257212i	2.13905112883730 - 0.675475655103870i	2.15057628812018 - 0.670250070244205i	2.16069158264975 - 0.665822435424456i	2.16943775878134 - 0.662098329377428i	2.17685363324836 - 0.658997765470609i	2.18297553706280 - 0.656452781400445i	2.18783703028862 - 0.654405477425062i	2.19146879496778 - 0.652806419440066i	2.19389864431809 - 0.651613337643446i
25	NaN + 0.00000000000000i	NaN + 0.00000000000000i	NaN + 0.00000000000000i	NaN + 0.00000000000000i	NaN + 0.00000000000000i	NaN + 0.00000000000000i	NaN + 0.00000000000000i	NaN + 0.00000000000000i	NaN + 0.00000000000000i	NaN + 0.00000000000000i	NaN + 0.00000000000000i	NaN + 0.00000000000000i	NaN + 0.00000000000000i	NaN + 0.00000000000000i	NaN + 0.00000000000000i	NaN + 0.00000000000000i	NaN + 0.00000000000000i	NaN + 0.00000000000000i	NaN + 0.00000000000000i	NaN + 0.00000000000000i	NaN + 0.00000000000000i	NaN + 0.00000000000000i	NaN + 0.00000000000000i	NaN + 0.00000000000000i	NaN + 0.00000000000000i	NaN + 0.00000000000000i	NaN + 0.00000000000000i	NaN + 0.00000000000000i	NaN + 0.00000000000000i	NaN + 0.00000000000000i	NaN + 0.00000000000000i	NaN + 0.00000000000000i	NaN + 0.00000000000000i	NaN + 0.00000000000000i	NaN + 0.00000000000000i	NaN + 0.00000000000000i	NaN + 0.00000000000000i	NaN + 0.00000000000000i	NaN + 0.00000000000000i	NaN + 0.00000000000000i	NaN + 0.00000000000000i	NaN + 0.00000000000000i	NaN + 0.00000000000000i	2.06421055666887 - 0.669990192984382i	2.07964431104169 - 0.649986859845217i	2.09422822346293 - 0.632001980455714i	2.10782826426988 - 0.615782304999253i	2.12035702684490 - 0.601096609423329i	2.13176180317384 - 0.587737149865209i
26.25	NaN + 0.00000000000000i	NaN + 0.00000000000000i	NaN + 0.00000000000000i	NaN + 0.00000000000000i	NaN + 0.00000000000000i	NaN + 0.00000000000000i	NaN + 0.00000000000000i	NaN + 0.00000000000000i	NaN + 0.00000000000000i	NaN + 0.00000000000000i	NaN + 0.00000000000000i	NaN + 0.00000000000000i	NaN + 0.00000000000000i	NaN + 0.00000000000000i	NaN + 0.00000000000000i	NaN + 0.00000000000000i	NaN + 0.00000000000000i	NaN + 0.00000000000000i	NaN + 0.00000000000000i	NaN + 0.00000000000000i	NaN + 0.00000000000000i	NaN + 0.00000000000000i	NaN + 0.00000000000000i	NaN + 0.00000000000000i	NaN + 0.00000000000000i	NaN + 0.00000000000000i	NaN + 0.00000000000000i	NaN + 0.00000000000000i	NaN + 0.00000000000000i	NaN + 0.00000000000000i	NaN + 0.00000000000000i	NaN + 0.00000000000000i	NaN + 0.00000000000000i	NaN + 0.00000000000000i	NaN + 0.00000000000000i	NaN + 0.00000000000000i	NaN + 0.00000000000000i	NaN + 0.00000000000000i	NaN + 0.00000000000000i	NaN + 0.00000000000000i	NaN + 0.00000000000000i	NaN + 0.00000000000000i	NaN + 0.00000000000000i	NaN + 0.00000000000000i	NaN + 0.00000000000000i	NaN + 0.00000000000000i	NaN + 0.00000000000000i	NaN + 0.00000000000000i	NaN + 0.00000000000000i
27.5	NaN + 0.00000000000000i	NaN + 0.00000000000000i	NaN + 0.00000000000000i	NaN + 0.00000000000000i	NaN + 0.00000000000000i	NaN + 0.00000000000000i	NaN + 0.00000000000000i	NaN + 0.00000000000000i	NaN + 0.00000000000000i	NaN + 0.00000000000000i	NaN + 0.00000000000000i	NaN + 0.00000000000000i	NaN + 0.00000000000000i	NaN + 0.00000000000000i	NaN + 0.00000000000000i	NaN + 0.00000000000000i	NaN + 0.00000000000000i	NaN + 0.00000000000000i	NaN + 0.00000000000000i	NaN + 0.00000000000000i	NaN + 0.00000000000000i	NaN + 0.00000000000000i	NaN + 0.00000000000000i	NaN + 0.00000000000000i	NaN + 0.00000000000000i	NaN + 0.00000000000000i	NaN + 0.00000000000000i	NaN + 0.00000000000000i	NaN + 0.00000000000000i	NaN + 0.00000000000000i	NaN + 0.00000000000000i	NaN + 0.00000000000000i	NaN + 0.00000000000000i	NaN + 0.00000000000000i	NaN + 0.00000000000000i	NaN + 0.00000000000000i	NaN + 0.00000000000000i	NaN + 0.00000000000000i	NaN + 0.00000000000000i	NaN + 0.00000000000000i	NaN + 0.00000000000000i	NaN + 0.00000000000000i	NaN + 0.00000000000000i	NaN + 0.00000000000000i	NaN + 0.00000000000000i	NaN + 0.00000000000000i	NaN + 0.00000000000000i	1.34324932742590 - 0.621039834230524i	1.44823203853255 - 0.582799396801372i
28.75	NaN + 0.00000000000000i	NaN + 0.00000000000000i	NaN + 0.00000000000000i	NaN + 0.00000000000000i	NaN + 0.00000000000000i	NaN + 0.00000000000000i	NaN + 0.00000000000000i	NaN + 0.00000000000000i	NaN + 0.00000000000000i	NaN + 0.00000000000000i	NaN + 0.00000000000000i	NaN + 0.00000000000000i	NaN + 0.00000000000000i	NaN + 0.00000000000000i	NaN + 0.00000000000000i	NaN + 0.00000000000000i	NaN + 0.00000000000000i	NaN + 0.00000000000000i	NaN + 0.00000000000000i	NaN + 0.00000000000000i	NaN + 0.00000000000000i	NaN + 0.00000000000000i	NaN + 0.00000000000000i	NaN + 0.00000000000000i	NaN + 0.00000000000000i	NaN + 0.00000000000000i	NaN + 0.00000000000000i	NaN + 0.00000000000000i	NaN + 0.00000000000000i	NaN + 0.00000000000000i	NaN + 0.00000000000000i	NaN + 0.00000000000000i	NaN + 0.00000000000000i	NaN + 0.00000000000000i	NaN + 0.00000000000000i	NaN + 0.00000000000000i	NaN + 0.00000000000000i	NaN + 0.00000000000000i	NaN + 0.00000000000000i	NaN + 0.00000000000000i	NaN + 0.00000000000000i	NaN + 0.00000000000000i	NaN + 0.00000000000000i	NaN + 0.00000000000000i	NaN + 0.00000000000000i	NaN + 0.00000000000000i	NaN + 0.00000000000000i	NaN + 0.00000000000000i	NaN + 0.00000000000000i
30	NaN + 0.00000000000000i	NaN + 0.00000000000000i	NaN + 0.00000000000000i	NaN + 0.00000000000000i	NaN + 0.00000000000000i	NaN + 0.00000000000000i	NaN + 0.00000000000000i	NaN + 0.00000000000000i	NaN + 0.00000000000000i	NaN + 0.00000000000000i	NaN + 0.00000000000000i	NaN + 0.00000000000000i	NaN + 0.00000000000000i	NaN + 0.00000000000000i	NaN + 0.00000000000000i	NaN + 0.00000000000000i	NaN + 0.00000000000000i	NaN + 0.00000000000000i	NaN + 0.00000000000000i	NaN + 0.00000000000000i	NaN + 0.00000000000000i	NaN + 0.00000000000000i	NaN + 0.00000000000000i	NaN + 0.00000000000000i	NaN + 0.00000000000000i	NaN + 0.00000000000000i	NaN + 0.00000000000000i	NaN + 0.00000000000000i	NaN + 0.00000000000000i	NaN + 0.00000000000000i	NaN + 0.00000000000000i	NaN + 0.00000000000000i	NaN + 0.00000000000000i	NaN + 0.00000000000000i	NaN + 0.00000000000000i	NaN + 0.00000000000000i	NaN + 0.00000000000000i	NaN + 0.00000000000000i	NaN + 0.00000000000000i	NaN + 0.00000000000000i	NaN + 0.00000000000000i	NaN + 0.00000000000000i	NaN + 0.00000000000000i	NaN + 0.00000000000000i	NaN + 0.00000000000000i	NaN + 0.00000000000000i	NaN + 0.00000000000000i	NaN + 0.00000000000000i	NaN + 0.00000000000000i
31.25	NaN + 0.00000000000000i	NaN + 0.00000000000000i	NaN + 0.00000000000000i	NaN + 0.00000000000000i	NaN + 0.00000000000000i	NaN + 0.00000000000000i	NaN + 0.00000000000000i	NaN + 0.00000000000000i	NaN + 0.00000000000000i	NaN + 0.00000000000000i	NaN + 0.00000000000000i	NaN + 0.00000000000000i	NaN + 0.00000000000000i	NaN + 0.00000000000000i	NaN + 0.00000000000000i	NaN + 0.00000000000000i	NaN + 0.00000000000000i	NaN + 0.00000000000000i	NaN + 0.00000000000000i	NaN + 0.00000000000000i	NaN + 0.00000000000000i	NaN + 0.00000000000000i	NaN + 0.00000000000000i	NaN + 0.00000000000000i	NaN + 0.00000000000000i	NaN + 0.00000000000000i	NaN + 0.00000000000000i	NaN + 0.00000000000000i	NaN + 0.00000000000000i	NaN + 0.00000000000000i	NaN + 0.00000000000000i	NaN + 0.00000000000000i	NaN + 0.00000000000000i	NaN + 0.00000000000000i	NaN + 0.00000000000000i	NaN + 0.00000000000000i	NaN + 0.00000000000000i	NaN + 0.00000000000000i	NaN + 0.00000000000000i	NaN + 0.00000000000000i	NaN + 0.00000000000000i	NaN + 0.00000000000000i	NaN + 0.00000000000000i	NaN + 0.00000000000000i	NaN + 0.00000000000000i	NaN + 0.00000000000000i	NaN + 0.00000000000000i	NaN + 0.00000000000000i	NaN + 0.00000000000000i
32.5	NaN + 0.00000000000000i	NaN + 0.00000000000000i	NaN + 0.00000000000000i	NaN + 0.00000000000000i	NaN + 0.00000000000000i	NaN + 0.00000000000000i	NaN + 0.00000000000000i	NaN + 0.00000000000000i	NaN + 0.00000000000000i	NaN + 0.00000000000000i	NaN + 0.00000000000000i	NaN + 0.00000000000000i	NaN + 0.00000000000000i	NaN + 0.00000000000000i	NaN + 0.00000000000000i	NaN + 0.00000000000000i	NaN + 0.00000000000000i	NaN + 0.00000000000000i	NaN + 0.00000000000000i	NaN + 0.00000000000000i	NaN + 0.00000000000000i	NaN + 0.00000000000000i	NaN + 0.00000000000000i	NaN + 0.00000000000000i	NaN + 0.00000000000000i	NaN + 0.00000000000000i	0.852603444041722 + 0.656448864469278i	0.872714277460291 + 0.598323371787557i	0.890431915821095 + 0.545809530867781i	0.904969367244724 + 0.496969295160283i	0.916112813000266 + 0.450082591793434i	0.924037502333009 + 0.403649286631182i	0.929222477862360 + 0.356362042969259i	0.932430598125716 + 0.307098375197700i	0.934719627893310 + 0.254958229557503i	0.937444382210107 + 0.199360679071513i	0.942198838971075 + 0.140192767031030i	0.950646543449449 + 0.0779638869262674i	0.964225924501115 + 0.0138707789496621i	0.983805881318205 - 0.0503305709030618i	1.00945156679523 - 0.112665517491087i	1.04043811818114 - 0.171368662399137i	1.07550402904568 - 0.225204032128183i	1.11319745196878 - 0.273564742163875i	1.15215944216031 - 0.316382787522311i	1.19127680282267 - 0.353954159597142i	1.22972097871657 - 0.386768822602471i	1.26692070891790 - 0.415386043469366i	1.30250956423024 - 0.440358700047443i
33.75	1.35691481952011 - 0.439770951563751i	1.35074426418245 - 0.412045556115972i	1.34516324704085 - 0.382149182293287i	1.34059025400186 - 0.350138899448767i	1.33746416806186 - 0.316176921398145i	1.33621084344998 - 0.280546436292749i	1.33720046632997 - 0.243654127094585i	1.34070238000370 - 0.206013978916755i	1.34684734901042 - 0.168211158556189i	1.35560735856276 - 0.130850952890278i	1.36679891096680 - 0.0945032308937444i	1.38010880023460 - 0.0596546504135980i	1.39513486627396 - 0.0266778248636151i	1.41143124503699 + 0.00417934365484501i	1.42854882190627 + 0.0327868156590195i	1.44606537465117 + 0.0591140807550955i	1.46360398005082 + 0.0832068484544174i	1.48084113412025 + 0.105163831102463i	1.49750733077803 + 0.125116622446882i	1.51338293594007 + 0.143213877040827i	1.52829166065519 + 0.159609803348184i	1.54209323057080 + 0.174456370258495i	1.55467621723202 + 0.187898420937344i	1.56595152714839 + 0.200070912195105i	1.57584673653400 + 0.211097622833838i	1.58430127800659 + 0.221090824472231i	1.59126239019361 + 0.230151545931968i	1.59668169895375 + 0.238370173771780i	1.60051228610633 + 0.245827215475512i	1.60270610269483 + 0.252594111745794i	1.60321158929531 + 0.258734025323720i	1.60197136983230 + 0.264302560430968i	1.59891988391254 + 0.269348383046768i	1.59398081269474 + 0.273913720431982i	1.58706413134137 + 0.278034720180953i	1.57806258235789 + 0.281741645166244i	1.56684730116281 + 0.285058870442565i	1.55326222587807 + 0.288004629378804i	1.53711676718994 + 0.290590424505544i	1.51817596618390 + 0.292819965147554i	1.49614696646780 + 0.294687402293961i	1.47065995884968 + 0.296174468872540i	1.44124060848428 + 0.297245834447540i	1.40726892197916 + 0.297841405611936i	1.36791567117626 + 0.297863125084229i	1.32203990055450 + 0.297151259703541i	1.26801503440695 + 0.295439143050701i	1.20341452238704 + 0.292259751672276i	1.12439566666795 + 0.286731935098941i
35	1.84072894808169 - 0.379660266173628i	1.85090689931778 - 0.375790280732298i	1.86050283137485 - 0.372006576468943i	1.86952430782985 - 0.368314158928550i	1.87797911993778 - 0.364718583430169i	1.88587526962944 - 0.361226008815564i	1.89322095019601 - 0.357843252230392i	1.90002452495718 - 0.354577844481136i	1.90629450433021 - 0.351438085452858i	1.91203952185464 - 0.348433099016561i	1.91726830987930 - 0.345572886801731i	1.92198967578508 - 0.342868380160188i	1.92621247979526 - 0.340331489601873i	1.92994561561319 - 0.337975150941316i	1.93319799531973 - 0.335813367353628i	1.93597854015635 - 0.333861246498195i	1.93829617900698 - 0.332135031822860i	1.94015985656625 - 0.330652127104870i	1.94157855333468 - 0.329431113209851i	1.94256131970273 - 0.328491755946785i	1.94311732646458 - 0.327855003753782i	1.94325593412419 - 0.327542973753862i	1.94298678330602 - 0.327578924458103i	1.94231990844029 - 0.327987213051919i	1.94126587663529 - 0.328793234767204i	1.93983595324804 - 0.330023341309941i	1.93804229508619 - 0.331704734677840i	1.93589817137628 - 0.333865331973270i	1.93341821156919 - 0.336533596015094i	1.93061867766899 - 0.339738325721124i	1.92751775700827 - 0.343508399439110i	1.92413586919742 - 0.347872463750665i	1.92049597830328 - 0.352858559902867i	1.91662389814719 - 0.358493680126800i	1.91254857498373 - 0.364803246921014i	1.90830232783542 - 0.371810510195762i	1.90392102262618 - 0.379535860303674i	1.89944415233721 - 0.387996059732797i	1.89491479223041 - 0.397203402855508i	1.89037939746820 - 0.407164821715616i	1.88588741109075 - 0.417880966250556i	1.88149065427794 - 0.429345299071781i	1.87724247906302 - 0.441543256973019i	1.87319667685146 - 0.454451542177954i	1.86940615435329 - 0.468037613962397i	1.86592141112931 - 0.482259453388022i	1.86278887806522 - 0.497065668255368i	1.86004920077500 - 0.512395990448794i	1.85773557235699 - 0.528182193275888i
36.25	1.91611328481551 - 0.364993563317606i	1.92297208565266 - 0.366456982416842i	1.92886043961975 - 0.368176860878970i	1.93376448292887 - 0.370167923130237i	1.93766952275447 - 0.372446905397519i	1.94056001240507 - 0.375032863496523i	1.94241954013316 - 0.377947531204128i	1.94323083793479 - 0.381215738326733i	1.94297581901236 - 0.384865899198869i	1.94163565572837 - 0.388930584174847i	1.93919091416315 - 0.393447188669194i	1.93562176721167 - 0.398458716354437i	1.93090831605821 - 0.404014695023742i	1.92503106057447 - 0.410172244971410i	1.91797157363879 - 0.416997319828588i	1.90971345375851 - 0.424566137401318i	1.90024365611624 - 0.432966811167011i	1.88955433579690 - 0.442301178381949i	1.87764537980819 - 0.452686792943191i	1.86452785689259 - 0.464259001986688i	1.85022867367170 - 0.477172942271441i	1.83479678408169 - 0.491605157911727i	1.81831133632807 - 0.507754331519077i	1.80089211629477 - 0.525840309946142i	1.78271248168031 - 0.546100174849665i	1.76401454939740 - 0.568779572877468i	1.74512551685152 - 0.594116985626310i	1.72647246663663 - 0.622318371778902i	1.70859075565028 - 0.653520225122957i	NaN + 0.00000000000000i	NaN + 0.00000000000000i	NaN + 0.00000000000000i	NaN + 0.00000000000000i	NaN + 0.00000000000000i	NaN + 0.00000000000000i	NaN + 0.00000000000000i	NaN + 0.00000000000000i	NaN + 0.00000000000000i	NaN + 0.00000000000000i	NaN + 0.00000000000000i	NaN + 0.00000000000000i	NaN + 0.00000000000000i	NaN + 0.00000000000000i	NaN + 0.00000000000000i	NaN + 0.00000000000000i	NaN + 0.00000000000000i	NaN + 0.00000000000000i	NaN + 0.00000000000000i	NaN + 0.00000000000000i
37.5	1.91224441608621 - 0.253381213409755i	1.92125961556612 - 0.253735446794268i	1.92940998328143 - 0.254281235358908i	1.93668804368973 - 0.255022531068604i	1.94308580979177 - 0.255963729891863i	1.94859472981931 - 0.257109739225840i	1.95320562943801 - 0.258466055191545i	1.95690864918897 - 0.260038851535846i	1.95969317691011 - 0.261835082213409i	1.96154777491593 - 0.263862600131375i	1.96246010178171 - 0.266130295039923i	1.96241682868857 - 0.268648254164865i	1.96140355045796 - 0.271427949931584i	1.95940469166555 - 0.274482460057237i	1.95640340861298 - 0.277826726433461i	1.95238148850602 - 0.281477860638031i	1.94731924801774 - 0.285455505667406i	1.94119543461673 - 0.289782265653877i	1.93398713577282 - 0.294484218018324i	1.92566970364779 - 0.299591525827206i	1.91621670646799 - 0.305139172198506i	1.90559992294145 - 0.311167843569043i	1.89378940352038 - 0.317724994610421i	1.88075363303104 - 0.324866134613379i	1.86645984465643 - 0.332656383145294i	1.85087455756513 - 0.341172351286883i	1.83396444263156 - 0.350504412684387i	1.81569766690137 - 0.360759433692264i	1.79604593347343 - 0.372064029441425i	1.77498752676850 - 0.384568394094737i	1.75251180253235 - 0.398450703071408i	1.72862573553150 - 0.413921974784534i	1.70336335751860 - 0.431231062019883i	1.67679916512204 - 0.450669041689970i	1.64906678271112 - 0.472571571626952i	1.62038415038431 - 0.497316637804767i	1.59108588554237 - 0.525313403494019i	1.56166152331850 - 0.556975683709518i	1.53279401554127 - 0.592671645721635i	1.50538521816170 - 0.632641818640894i	1.48054495743777 - 0.676884505754568i	NaN + 0.00000000000000i	NaN + 0.00000000000000i	NaN + 0.00000000000000i	NaN + 0.00000000000000i	NaN + 0.00000000000000i	NaN + 0.00000000000000i	NaN + 0.00000000000000i	NaN + 0.00000000000000i
38.75	1.71198287241580 - 0.0799767757658684i	1.72474280020597 - 0.0750484057991920i	1.73693609241082 - 0.0702976193265110i	1.74856494020601 - 0.0657222299386679i	1.75963186701402 - 0.0613193672291792i	1.77013973046094 - 0.0570854806430700i	1.78009171982170 - 0.0530163465909391i	1.78949134895594 - 0.0491070792489047i	1.79834244478328 - 0.0453521455342111i	1.80664913139243 - 0.0417453848108321i	1.81441580992207 - 0.0382800339372943i	1.82164713439098 - 0.0349487583180183i	1.82834798368995 - 0.0317436896576259i	1.83452342997501 - 0.0286564711432160i	1.84017870371938 - 0.0256783107908635i	1.84531915568652 - 0.0228000436885500i	1.84995021607703 - 0.0200122038475464i	1.85407735107449 - 0.0173051063377708i	1.85770601696716 - 0.0146689403302710i	1.86084161195306 - 0.0120938736027388i	1.86348942564187 - 0.00957016898352157i	1.86565458615099 - 0.00708831311851414i	1.86734200455359 - 0.00463915784673548i	1.86855631627830 - 0.00221407436835603i	1.86930181888670 + 0.000194879711497485i	1.86958240547321 + 0.00259478047272388i	1.86940149275084 + 0.00499164499153943i	1.86876194271617 + 0.00739022601464830i	1.86766597664107 + 0.00979379415695283i	1.86611508003129 + 0.0122039077539068i	1.86410989714032 + 0.0146201704042287i	1.86165011364773 + 0.0170399760561808i	1.85873432622501 + 0.0194582411944666i	1.85535989793832 + 0.0218671232420537i	1.85152279879956 + 0.0242557236618545i	1.84721743130062 + 0.0266097733785274i	1.84243644147985 + 0.0289112969822316i	1.83717051701605 + 0.0311382506550485i	1.83140817507685 + 0.0332641267958928i	1.82513554424678 + 0.0352575158170173i	1.81833614694449 + 0.0370816124369664i	1.81099069149261 + 0.0386936498795676i	1.80307688670488 + 0.0400442405731665i	1.79456929692527 + 0.0410765960909380i	1.78543926252697 + 0.0417255920561436i	1.77565492090028 + 0.0419166354787963i	1.76518137732847 + 0.0415642825402434i	1.75398109592165 + 0.0405705445205758i	1.74201461093006 + 0.0388228092462586i
40	NaN + 0.00000000000000i	NaN + 0.00000000000000i	NaN + 0.00000000000000i	NaN + 0.00000000000000i	NaN + 0.00000000000000i	NaN + 0.00000000000000i	NaN + 0.00000000000000i	NaN + 0.00000000000000i	NaN + 0.00000000000000i	NaN + 0.00000000000000i	NaN + 0.00000000000000i	NaN + 0.00000000000000i	NaN + 0.00000000000000i	NaN + 0.00000000000000i	NaN + 0.00000000000000i	NaN + 0.00000000000000i	NaN + 0.00000000000000i	NaN + 0.00000000000000i	NaN + 0.00000000000000i	NaN + 0.00000000000000i	NaN + 0.00000000000000i	NaN + 0.00000000000000i	NaN + 0.00000000000000i	NaN + 0.00000000000000i	NaN + 0.00000000000000i	NaN + 0.00000000000000i	NaN + 0.00000000000000i	NaN + 0.00000000000000i	NaN + 0.00000000000000i	NaN + 0.00000000000000i	NaN + 0.00000000000000i	NaN + 0.00000000000000i	NaN + 0.00000000000000i	NaN + 0.00000000000000i	NaN + 0.00000000000000i	NaN + 0.00000000000000i	NaN + 0.00000000000000i	NaN + 0.00000000000000i	NaN + 0.00000000000000i	NaN + 0.00000000000000i	NaN + 0.00000000000000i	NaN + 0.00000000000000i	0.775083633856892 + 0.617123371842863i	0.665656041905107 + 0.423983084869288i	0.667519971103372 + 0.158000127379085i	0.790663440287011 - 0.0458946324424596i	0.931774135687468 - 0.160162768720673i	1.05424785289880 - 0.225887992506770i	1.15708820752810 - 0.267681110698318i
41.25	NaN + 0.00000000000000i	NaN + 0.00000000000000i	NaN + 0.00000000000000i	NaN + 0.00000000000000i	NaN + 0.00000000000000i	NaN + 0.00000000000000i	NaN + 0.00000000000000i	NaN + 0.00000000000000i	NaN + 0.00000000000000i	NaN + 0.00000000000000i	NaN + 0.00000000000000i	NaN + 0.00000000000000i	NaN + 0.00000000000000i	NaN + 0.00000000000000i	NaN + 0.00000000000000i	NaN + 0.00000000000000i	NaN + 0.00000000000000i	NaN + 0.00000000000000i	NaN + 0.00000000000000i	NaN + 0.00000000000000i	NaN + 0.00000000000000i	NaN + 0.00000000000000i	NaN + 0.00000000000000i	NaN + 0.00000000000000i	NaN + 0.00000000000000i	NaN + 0.00000000000000i	NaN + 0.00000000000000i	NaN + 0.00000000000000i	NaN + 0.00000000000000i	NaN + 0.00000000000000i	NaN + 0.00000000000000i	NaN + 0.00000000000000i	NaN + 0.00000000000000i	NaN + 0.00000000000000i	NaN + 0.00000000000000i	NaN + 0.00000000000000i	NaN + 0.00000000000000i	NaN + 0.00000000000000i	NaN + 0.00000000000000i	NaN + 0.00000000000000i	NaN + 0.00000000000000i	NaN + 0.00000000000000i	NaN + 0.00000000000000i	NaN + 0.00000000000000i	NaN + 0.00000000000000i	NaN + 0.00000000000000i	NaN + 0.00000000000000i	NaN + 0.00000000000000i	NaN + 0.00000000000000i
42.5	NaN + 0.00000000000000i	NaN + 0.00000000000000i	NaN + 0.00000000000000i	NaN + 0.00000000000000i	NaN + 0.00000000000000i	NaN + 0.00000000000000i	NaN + 0.00000000000000i	NaN + 0.00000000000000i	NaN + 0.00000000000000i	NaN + 0.00000000000000i	NaN + 0.00000000000000i	NaN + 0.00000000000000i	NaN + 0.00000000000000i	NaN + 0.00000000000000i	NaN + 0.00000000000000i	NaN + 0.00000000000000i	NaN + 0.00000000000000i	NaN + 0.00000000000000i	NaN + 0.00000000000000i	NaN + 0.00000000000000i	NaN + 0.00000000000000i	NaN + 0.00000000000000i	NaN + 0.00000000000000i	NaN + 0.00000000000000i	NaN + 0.00000000000000i	NaN + 0.00000000000000i	NaN + 0.00000000000000i	NaN + 0.00000000000000i	NaN + 0.00000000000000i	NaN + 0.00000000000000i	NaN + 0.00000000000000i	NaN + 0.00000000000000i	NaN + 0.00000000000000i	NaN + 0.00000000000000i	NaN + 0.00000000000000i	NaN + 0.00000000000000i	NaN + 0.00000000000000i	NaN + 0.00000000000000i	NaN + 0.00000000000000i	NaN + 0.00000000000000i	NaN + 0.00000000000000i	NaN + 0.00000000000000i	NaN + 0.00000000000000i	NaN + 0.00000000000000i	NaN + 0.00000000000000i	NaN + 0.00000000000000i	NaN + 0.00000000000000i	NaN + 0.00000000000000i	NaN + 0.00000000000000i
43.75	NaN + 0.00000000000000i	NaN + 0.00000000000000i	NaN + 0.00000000000000i	NaN + 0.00000000000000i	NaN + 0.00000000000000i	NaN + 0.00000000000000i	NaN + 0.00000000000000i	NaN + 0.00000000000000i	NaN + 0.00000000000000i	NaN + 0.00000000000000i	NaN + 0.00000000000000i	NaN + 0.00000000000000i	NaN + 0.00000000000000i	NaN + 0.00000000000000i	NaN + 0.00000000000000i	NaN + 0.00000000000000i	NaN + 0.00000000000000i	NaN + 0.00000000000000i	NaN + 0.00000000000000i	NaN + 0.00000000000000i	NaN + 0.00000000000000i	NaN + 0.00000000000000i	NaN + 0.00000000000000i	NaN + 0.00000000000000i	NaN + 0.00000000000000i	NaN + 0.00000000000000i	NaN + 0.00000000000000i	NaN + 0.00000000000000i	NaN + 0.00000000000000i	NaN + 0.00000000000000i	NaN + 0.00000000000000i	NaN + 0.00000000000000i	NaN + 0.00000000000000i	NaN + 0.00000000000000i	NaN + 0.00000000000000i	NaN + 0.00000000000000i	NaN + 0.00000000000000i	NaN + 0.00000000000000i	NaN + 0.00000000000000i	NaN + 0.00000000000000i	NaN + 0.00000000000000i	NaN + 0.00000000000000i	NaN + 0.00000000000000i	NaN + 0.00000000000000i	NaN + 0.00000000000000i	NaN + 0.00000000000000i	NaN + 0.00000000000000i	NaN + 0.00000000000000i	NaN + 0.00000000000000i
45	NaN + 0.00000000000000i	NaN + 0.00000000000000i	NaN + 0.00000000000000i	NaN + 0.00000000000000i	NaN + 0.00000000000000i	NaN + 0.00000000000000i	NaN + 0.00000000000000i	NaN + 0.00000000000000i	NaN + 0.00000000000000i	NaN + 0.00000000000000i	NaN + 0.00000000000000i	NaN + 0.00000000000000i	NaN + 0.00000000000000i	NaN + 0.00000000000000i	NaN + 0.00000000000000i	NaN + 0.00000000000000i	NaN + 0.00000000000000i	NaN + 0.00000000000000i	NaN + 0.00000000000000i	NaN + 0.00000000000000i	NaN + 0.00000000000000i	NaN + 0.00000000000000i	NaN + 0.00000000000000i	NaN + 0.00000000000000i	NaN + 0.00000000000000i	NaN + 0.00000000000000i	NaN + 0.00000000000000i	NaN + 0.00000000000000i	NaN + 0.00000000000000i	NaN + 0.00000000000000i	NaN + 0.00000000000000i	NaN + 0.00000000000000i	NaN + 0.00000000000000i	NaN + 0.00000000000000i	NaN + 0.00000000000000i	NaN + 0.00000000000000i	NaN + 0.00000000000000i	NaN + 0.00000000000000i	NaN + 0.00000000000000i	NaN + 0.00000000000000i	NaN + 0.00000000000000i	NaN + 0.00000000000000i	NaN + 0.00000000000000i	NaN + 0.00000000000000i	NaN + 0.00000000000000i	NaN + 0.00000000000000i	NaN + 0.00000000000000i	NaN + 0.00000000000000i	NaN + 0.00000000000000i
46.25	NaN + 0.00000000000000i	NaN + 0.00000000000000i	NaN + 0.00000000000000i	NaN + 0.00000000000000i	NaN + 0.00000000000000i	NaN + 0.00000000000000i	NaN + 0.00000000000000i	NaN + 0.00000000000000i	NaN + 0.00000000000000i	NaN + 0.00000000000000i	NaN + 0.00000000000000i	NaN + 0.00000000000000i	NaN + 0.00000000000000i	NaN + 0.00000000000000i	NaN + 0.00000000000000i	NaN + 0.00000000000000i	NaN + 0.00000000000000i	NaN + 0.00000000000000i	NaN + 0.00000000000000i	NaN + 0.00000000000000i	NaN + 0.00000000000000i	NaN + 0.00000000000000i	NaN + 0.00000000000000i	NaN + 0.00000000000000i	NaN + 0.00000000000000i	NaN + 0.00000000000000i	NaN + 0.00000000000000i	NaN + 0.00000000000000i	NaN + 0.00000000000000i	NaN + 0.00000000000000i	NaN + 0.00000000000000i	NaN + 0.00000000000000i	NaN + 0.00000000000000i	NaN + 0.00000000000000i	NaN + 0.00000000000000i	NaN + 0.00000000000000i	NaN + 0.00000000000000i	NaN + 0.00000000000000i	NaN + 0.00000000000000i	NaN + 0.00000000000000i	NaN + 0.00000000000000i	NaN + 0.00000000000000i	NaN + 0.00000000000000i	NaN + 0.00000000000000i	NaN + 0.00000000000000i	NaN + 0.00000000000000i	NaN + 0.00000000000000i	NaN + 0.00000000000000i	NaN + 0.00000000000000i
47.5	NaN + 0.00000000000000i	NaN + 0.00000000000000i	NaN + 0.00000000000000i	NaN + 0.00000000000000i	NaN + 0.00000000000000i	NaN + 0.00000000000000i	NaN + 0.00000000000000i	NaN + 0.00000000000000i	NaN + 0.00000000000000i	NaN + 0.00000000000000i	NaN + 0.00000000000000i	NaN + 0.00000000000000i	NaN + 0.00000000000000i	NaN + 0.00000000000000i	NaN + 0.00000000000000i	NaN + 0.00000000000000i	NaN + 0.00000000000000i	NaN + 0.00000000000000i	NaN + 0.00000000000000i	NaN + 0.00000000000000i	NaN + 0.00000000000000i	NaN + 0.00000000000000i	NaN + 0.00000000000000i	NaN + 0.00000000000000i	NaN + 0.00000000000000i	NaN + 0.00000000000000i	NaN + 0.00000000000000i	NaN + 0.00000000000000i	NaN + 0.00000000000000i	NaN + 0.00000000000000i	NaN + 0.00000000000000i	NaN + 0.00000000000000i	NaN + 0.00000000000000i	NaN + 0.00000000000000i	NaN + 0.00000000000000i	NaN + 0.00000000000000i	NaN + 0.00000000000000i	NaN + 0.00000000000000i	NaN + 0.00000000000000i	NaN + 0.00000000000000i	NaN + 0.00000000000000i	NaN + 0.00000000000000i	NaN + 0.00000000000000i	NaN + 0.00000000000000i	NaN + 0.00000000000000i	NaN + 0.00000000000000i	NaN + 0.00000000000000i	NaN + 0.00000000000000i	NaN + 0.00000000000000i
48.75	NaN + 0.00000000000000i	NaN + 0.00000000000000i	NaN + 0.00000000000000i	NaN + 0.00000000000000i	NaN + 0.00000000000000i	NaN + 0.00000000000000i	NaN + 0.00000000000000i	NaN + 0.00000000000000i	NaN + 0.00000000000000i	NaN + 0.00000000000000i	NaN + 0.00000000000000i	NaN + 0.00000000000000i	NaN + 0.00000000000000i	NaN + 0.00000000000000i	NaN + 0.00000000000000i	NaN + 0.00000000000000i	NaN + 0.00000000000000i	NaN + 0.00000000000000i	NaN + 0.00000000000000i	NaN + 0.00000000000000i	NaN + 0.00000000000000i	NaN + 0.00000000000000i	NaN + 0.00000000000000i	NaN + 0.00000000000000i	NaN + 0.00000000000000i	NaN + 0.00000000000000i	NaN + 0.00000000000000i	NaN + 0.00000000000000i	NaN + 0.00000000000000i	NaN + 0.00000000000000i	NaN + 0.00000000000000i	NaN + 0.00000000000000i	NaN + 0.00000000000000i	NaN + 0.00000000000000i	NaN + 0.00000000000000i	NaN + 0.00000000000000i	NaN + 0.00000000000000i	NaN + 0.00000000000000i	NaN + 0.00000000000000i	NaN + 0.00000000000000i	NaN + 0.00000000000000i	NaN + 0.00000000000000i	NaN + 0.00000000000000i	NaN + 0.00000000000000i	NaN + 0.00000000000000i	NaN + 0.00000000000000i	NaN + 0.00000000000000i	NaN + 0.00000000000000i	NaN + 0.00000000000000i
50	NaN + 0.00000000000000i	NaN + 0.00000000000000i	NaN + 0.00000000000000i	NaN + 0.00000000000000i	NaN + 0.00000000000000i	NaN + 0.00000000000000i	NaN + 0.00000000000000i	NaN + 0.00000000000000i	NaN + 0.00000000000000i	NaN + 0.00000000000000i	NaN + 0.00000000000000i	NaN + 0.00000000000000i	NaN + 0.00000000000000i	NaN + 0.00000000000000i	NaN + 0.00000000000000i	NaN + 0.00000000000000i	NaN + 0.00000000000000i	NaN + 0.00000000000000i	NaN + 0.00000000000000i	NaN + 0.00000000000000i	NaN + 0.00000000000000i	NaN + 0.00000000000000i	NaN + 0.00000000000000i	NaN + 0.00000000000000i	NaN + 0.00000000000000i	NaN + 0.00000000000000i	NaN + 0.00000000000000i	NaN + 0.00000000000000i	NaN + 0.00000000000000i	NaN + 0.00000000000000i	NaN + 0.00000000000000i	NaN + 0.00000000000000i	NaN + 0.00000000000000i	NaN + 0.00000000000000i	NaN + 0.00000000000000i	NaN + 0.00000000000000i	NaN + 0.00000000000000i	NaN + 0.00000000000000i	NaN + 0.00000000000000i	NaN + 0.00000000000000i	NaN + 0.00000000000000i	NaN + 0.00000000000000i	NaN + 0.00000000000000i	NaN + 0.00000000000000i	NaN + 0.00000000000000i	NaN + 0.00000000000000i	NaN + 0.00000000000000i	NaN + 0.00000000000000i	NaN + 0.00000000000000i
51.25	NaN + 0.00000000000000i	NaN + 0.00000000000000i	NaN + 0.00000000000000i	NaN + 0.00000000000000i	NaN + 0.00000000000000i	NaN + 0.00000000000000i	NaN + 0.00000000000000i	NaN + 0.00000000000000i	NaN + 0.00000000000000i	NaN + 0.00000000000000i	NaN + 0.00000000000000i	NaN + 0.00000000000000i	NaN + 0.00000000000000i	1.42932551953648 - 0.679457740798385i	1.43244350182493 - 0.667077013449251i	1.43555086354872 - 0.655194584139440i	1.43860466809494 - 0.643891748728757i	1.44155573132994 - 0.633244153923586i	1.44435029867676 - 0.623321248302270i	1.44693178095816 - 0.614186100152418i	1.44924247056620 - 0.605895553171893i	1.45122517801352 - 0.598500671266707i	1.45282475043138 - 0.592047411175696i	1.45398945516824 - 0.586577455922183i	1.45467223104609 - 0.582129141679059i	1.45483182559515 - 0.578738413610102i	1.45443384798000 - 0.576439750619583i	1.45345177413761 - 0.575267002918311i	1.45186794289441 - 0.575254088495745i	1.44967457951984 - 0.576435494042858i	1.44687487606419 - 0.578846522192325i	1.44348414528029 - 0.582523220328882i	1.43953104585188 - 0.587501917619992i	1.43505884959443 - 0.593818288270581i	1.43012668474336 - 0.601505853597840i	1.42481064245270 - 0.610593838341886i	1.41920457687571 - 0.621104314590689i	1.41342036656743 - 0.633048608391819i	1.40758734546381 - 0.646423018581673i	1.40185057131098 - 0.661204011255544i	1.39636760150596 - 0.677343206176692i	NaN + 0.00000000000000i	NaN + 0.00000000000000i	NaN + 0.00000000000000i	NaN + 0.00000000000000i	NaN + 0.00000000000000i	NaN + 0.00000000000000i	NaN + 0.00000000000000i	NaN + 0.00000000000000i
52.5	NaN + 0.00000000000000i	NaN + 0.00000000000000i	NaN + 0.00000000000000i	NaN + 0.00000000000000i	NaN + 0.00000000000000i	NaN + 0.00000000000000i	NaN + 0.00000000000000i	NaN + 0.00000000000000i	NaN + 0.00000000000000i	NaN + 0.00000000000000i	NaN + 0.00000000000000i	NaN + 0.00000000000000i	NaN + 0.00000000000000i	NaN + 0.00000000000000i	NaN + 0.00000000000000i	NaN + 0.00000000000000i	NaN + 0.00000000000000i	NaN + 0.00000000000000i	NaN + 0.00000000000000i	NaN + 0.00000000000000i	NaN + 0.00000000000000i	NaN + 0.00000000000000i	NaN + 0.00000000000000i	NaN + 0.00000000000000i	NaN + 0.00000000000000i	NaN + 0.00000000000000i	NaN + 0.00000000000000i	NaN + 0.00000000000000i	NaN + 0.00000000000000i	NaN + 0.00000000000000i	NaN + 0.00000000000000i	NaN + 0.00000000000000i	NaN + 0.00000000000000i	NaN + 0.00000000000000i	NaN + 0.00000000000000i	NaN + 0.00000000000000i	NaN + 0.00000000000000i	NaN + 0.00000000000000i	NaN + 0.00000000000000i	NaN + 0.00000000000000i	NaN + 0.00000000000000i	NaN + 0.00000000000000i	NaN + 0.00000000000000i	NaN + 0.00000000000000i	NaN + 0.00000000000000i	NaN + 0.00000000000000i	NaN + 0.00000000000000i	NaN + 0.00000000000000i	NaN + 0.00000000000000i
53.75	NaN + 0.00000000000000i	NaN + 0.00000000000000i	NaN + 0.00000000000000i	NaN + 0.00000000000000i	NaN + 0.00000000000000i	NaN + 0.00000000000000i	NaN + 0.00000000000000i	NaN + 0.00000000000000i	NaN + 0.00000000000000i	NaN + 0.00000000000000i	NaN + 0.00000000000000i	NaN + 0.00000000000000i	NaN + 0.00000000000000i	NaN + 0.00000000000000i	NaN + 0.00000000000000i	NaN + 0.00000000000000i	NaN + 0.00000000000000i	NaN + 0.00000000000000i	NaN + 0.00000000000000i	NaN + 0.00000000000000i	NaN + 0.00000000000000i	NaN + 0.00000000000000i	NaN + 0.00000000000000i	NaN + 0.00000000000000i	NaN + 0.00000000000000i	NaN + 0.00000000000000i	NaN + 0.00000000000000i	NaN + 0.00000000000000i	NaN + 0.00000000000000i	NaN + 0.00000000000000i	NaN + 0.00000000000000i	NaN + 0.00000000000000i	NaN + 0.00000000000000i	NaN + 0.00000000000000i	NaN + 0.00000000000000i	NaN + 0.00000000000000i	NaN + 0.00000000000000i	NaN + 0.00000000000000i	NaN + 0.00000000000000i	NaN + 0.00000000000000i	NaN + 0.00000000000000i	NaN + 0.00000000000000i	NaN + 0.00000000000000i	NaN + 0.00000000000000i	NaN + 0.00000000000000i	NaN + 0.00000000000000i	NaN + 0.00000000000000i	NaN + 0.00000000000000i	NaN + 0.00000000000000i
55	NaN + 0.00000000000000i	NaN + 0.00000000000000i	NaN + 0.00000000000000i	NaN + 0.00000000000000i	NaN + 0.00000000000000i	NaN + 0.00000000000000i	NaN + 0.00000000000000i	NaN + 0.00000000000000i	NaN + 0.00000000000000i	NaN + 0.00000000000000i	NaN + 0.00000000000000i	NaN + 0.00000000000000i	NaN + 0.00000000000000i	NaN + 0.00000000000000i	NaN + 0.00000000000000i	NaN + 0.00000000000000i	NaN + 0.00000000000000i	NaN + 0.00000000000000i	0.306997443358702 + 0.668736605064419i	0.374304016096514 + 0.658415706643784i	0.424396960403990 + 0.656709192442974i	0.461349834433566 + 0.661083685072228i	0.487775275242323 + 0.670453462293488i	NaN + 0.00000000000000i	NaN + 0.00000000000000i	NaN + 0.00000000000000i	NaN + 0.00000000000000i	NaN + 0.00000000000000i	NaN + 0.00000000000000i	NaN + 0.00000000000000i	NaN + 0.00000000000000i	NaN + 0.00000000000000i	NaN + 0.00000000000000i	NaN + 0.00000000000000i	NaN + 0.00000000000000i	NaN + 0.00000000000000i	NaN + 0.00000000000000i	NaN + 0.00000000000000i	NaN + 0.00000000000000i	NaN + 0.00000000000000i	NaN + 0.00000000000000i	NaN + 0.00000000000000i	NaN + 0.00000000000000i	NaN + 0.00000000000000i	NaN + 0.00000000000000i	NaN + 0.00000000000000i	NaN + 0.00000000000000i	NaN + 0.00000000000000i	NaN + 0.00000000000000i
56.25	NaN + 0.00000000000000i	NaN + 0.00000000000000i	NaN + 0.00000000000000i	NaN + 0.00000000000000i	NaN + 0.00000000000000i	NaN + 0.00000000000000i	NaN + 0.00000000000000i	NaN + 0.00000000000000i	NaN + 0.00000000000000i	NaN + 0.00000000000000i	NaN + 0.00000000000000i	NaN + 0.00000000000000i	NaN + 0.00000000000000i	NaN + 0.00000000000000i	NaN + 0.00000000000000i	NaN + 0.00000000000000i	NaN + 0.00000000000000i	NaN + 0.00000000000000i	NaN + 0.00000000000000i	NaN + 0.00000000000000i	NaN + 0.00000000000000i	NaN + 0.00000000000000i	NaN + 0.00000000000000i	NaN + 0.00000000000000i	NaN + 0.00000000000000i	NaN + 0.00000000000000i	NaN + 0.00000000000000i	NaN + 0.00000000000000i	NaN + 0.00000000000000i	NaN + 0.00000000000000i	NaN + 0.00000000000000i	NaN + 0.00000000000000i	NaN + 0.00000000000000i	NaN + 0.00000000000000i	NaN + 0.00000000000000i	NaN + 0.00000000000000i	NaN + 0.00000000000000i	NaN + 0.00000000000000i	NaN + 0.00000000000000i	NaN + 0.00000000000000i	NaN + 0.00000000000000i	NaN + 0.00000000000000i	NaN + 0.00000000000000i	NaN + 0.00000000000000i	NaN + 0.00000000000000i	NaN + 0.00000000000000i	NaN + 0.00000000000000i	NaN + 0.00000000000000i	NaN + 0.00000000000000i
57.5	NaN + 0.00000000000000i	NaN + 0.00000000000000i	NaN + 0.00000000000000i	NaN + 0.00000000000000i	NaN + 0.00000000000000i	NaN + 0.00000000000000i	NaN + 0.00000000000000i	NaN + 0.00000000000000i	NaN + 0.00000000000000i	NaN + 0.00000000000000i	NaN + 0.00000000000000i	NaN + 0.00000000000000i	NaN + 0.00000000000000i	NaN + 0.00000000000000i	NaN + 0.00000000000000i	NaN + 0.00000000000000i	NaN + 0.00000000000000i	NaN + 0.00000000000000i	NaN + 0.00000000000000i	NaN + 0.00000000000000i	NaN + 0.00000000000000i	NaN + 0.00000000000000i	NaN + 0.00000000000000i	NaN + 0.00000000000000i	NaN + 0.00000000000000i	NaN + 0.00000000000000i	NaN + 0.00000000000000i	NaN + 0.00000000000000i	NaN + 0.00000000000000i	NaN + 0.00000000000000i	NaN + 0.00000000000000i	NaN + 0.00000000000000i	NaN + 0.00000000000000i	NaN + 0.00000000000000i	NaN + 0.00000000000000i	NaN + 0.00000000000000i	NaN + 0.00000000000000i	NaN + 0.00000000000000i	NaN + 0.00000000000000i	NaN + 0.00000000000000i	NaN + 0.00000000000000i	NaN + 0.00000000000000i	NaN + 0.00000000000000i	NaN + 0.00000000000000i	NaN + 0.00000000000000i	NaN + 0.00000000000000i	NaN + 0.00000000000000i	NaN + 0.00000000000000i	NaN + 0.00000000000000i
58.75	1.99724592173798 - 0.607301468167180i	2.00247357212575 - 0.606187527430368i	2.00679165836270 - 0.604911260694797i	2.01019207209188 - 0.603453866097456i	2.01266647031458 - 0.601794379504651i	2.01420636318630 - 0.599909399337660i	2.01480323531937 - 0.597772774466834i	2.01444871027743 - 0.595355250957241i	2.01313477061638 - 0.592624073522790i	2.01085404920014 - 0.589542537990900i	2.00760021175491 - 0.586069492122579i	2.00336845589596 - 0.582158784109833i	1.99815615832758 - 0.577758661475498i	1.99196370969927 - 0.572811128640171i	1.98479558569047 - 0.567251280102663i	1.97666171302913 - 0.561006639397766i	1.96757919956901 - 0.553996553618540i	1.95757450664156 - 0.546131721717972i	1.94668614660306 - 0.537313974892759i	1.93496798348776 - 0.527436482065954i	1.92249319125655 - 0.516384624995795i	1.90935886904212 - 0.504037875310216i	1.89569120746423 - 0.490273103044014i	1.88165092157860 - 0.474969834348629i	1.86743839207884 - 0.458018016452637i	1.85329757832601 - 0.439328774318875i	1.83951731414612 - 0.418848359620970i	1.82642817392602 - 0.396574889720828i	1.81439291502818 - 0.372576484626367i	1.80378888067696 - 0.347008108864012i	1.79498200706385 - 0.320123153833412i	1.78829430780533 - 0.292275205176613i	1.78396946108286 - 0.263906299855309i	1.78214330553981 - 0.235520686786980i	1.78282630846310 - 0.207647122808883i	1.78590267412145 - 0.180796491492331i	1.79114636442143 - 0.155423185905084i	1.79824978754082 - 0.131897360703895i	1.80685822987066 - 0.110491553392047i	1.81660308236083 - 0.0913810924531974i	1.82712894233144 - 0.0746548056511407i	1.83811242480355 - 0.0603314804432853i	1.84927283972618 - 0.0483779926026367i	1.86037626230416 - 0.0387262503251280i	1.87123498566347 - 0.0312874200441182i	1.88170420814046 - 0.0259629304808165i	1.89167739701296 - 0.0226523938097557i	1.90108131218921 - 0.0212588947840332i	1.90987128159140 - 0.0216921882088226i
60	2.14652445435382 - 0.318195378438934i	2.15694785116623 - 0.313295229390666i	2.16671424061470 - 0.308287034865877i	2.17583081416653 - 0.303169358277711i	2.18430519928324 - 0.297941047004656i	2.19214547827771 - 0.292601283748114i	2.19936020558552 - 0.287149643415898i	2.20595842290272 - 0.281586155811287i	2.21194967157423 - 0.275911374358971i	2.21734400155207 - 0.270126451033984i	2.22215197618342 - 0.264233217575760i	2.22638467203952 - 0.258234272965153i	2.23005367296354 - 0.252133077016588i	2.23317105750364 - 0.245934049790027i	2.23574937891542 - 0.239642676358847i	2.23780163697206 - 0.233265616282535i	2.23934124092026 - 0.226810816931165i	2.24038196307279 - 0.220287629597499i	2.24093788274313 - 0.213706927120488i	2.24102332051122 - 0.207081221541104i	2.24065276316566 - 0.200424780130116i	2.23984078010200 - 0.193753737981194i	2.23860193246513 - 0.187086205266220i	2.23695067690521 - 0.180442367217421i	2.23490126645840 - 0.173844574945676i	2.23246765175488 - 0.167317425334835i	2.22966338647690 - 0.160887828471625i	2.22650154171888 - 0.154585061375726i	2.22299463461468 - 0.148440807170417i	2.21915457726976 - 0.142489179254572i	2.21499265264455 - 0.136766730462220i	2.21051952456073 - 0.131312447572793i	2.20574528942786 - 0.126167731795788i	2.20067957760328 - 0.121376365915780i	2.19533171249698 - 0.116984468553660i	2.18971093560636 - 0.113040435373789i	2.18382670559894 - 0.109594865932329i	2.17768907932020 - 0.106700473103819i	2.17130918212358 - 0.104411969526110i	2.16469977408391 - 0.102785922162875i	2.15787591727290 - 0.101880561814628i	2.15085574705816 - 0.101755529174372i	2.14366134692239 - 0.102471532862982i	2.13631972103526 - 0.104089887968261i	2.12886385105005 - 0.106671896343057i	2.12133381253398 - 0.110278023014258i	2.11377791124868 - 0.114966817708807i	2.10625377951935 - 0.120793528531923i	2.09882934799816 - 0.127808358801617i
61.25	2.10892713896035 - 0.0971898049195985i	2.11938795549118 - 0.0892400757199470i	2.12916208011027 - 0.0811616806688018i	2.13824999621795 - 0.0729535389085691i	2.14665187842821 - 0.0646145258325353i	2.15436756443648 - 0.0561434513895131i	2.16139652592502 - 0.0475390351775071i	2.16773783856107 - 0.0387998780536103i	2.17339015114281 - 0.0299244299666959i	2.17835165394647 - 0.0209109536939916i	2.18262004632335 - 0.0117574841307789i	2.18619250358949 - 0.00246178274268691i	2.18906564324206 + 0.00697871325966376i	2.19123549052644 + 0.0165669475262687i	2.19269744336683 + 0.0263063075342906i	2.19344623666286 + 0.0362006945932655i	2.19347590594499 + 0.0462546016868424i	2.19277975037693 + 0.0564732000977061i	2.19135029509437 + 0.0668624359455626i	2.18917925288277 + 0.0774291379930033i	2.18625748522659 + 0.0881811383494229i	2.18257496281613 + 0.0991274080400110i	2.17812072568737 + 0.110278209818128i	2.17288284330858 + 0.121645271100772i	2.16684837513424 + 0.133241980517418i	2.16000333244913 + 0.145083612305961i	2.15233264276010 + 0.157187583694011i	2.14382011861067 + 0.169573751502169i	2.13444843356557 + 0.182264755537661i	2.12419910933546 + 0.195286417956795i	2.11305251972462 + 0.208668209712051i	2.10098791947727 + 0.222443797513800i	2.08798350943895 + 0.236651687469768i	2.07401655411291 + 0.251335984738819i	2.05906357420096 + 0.266547292120798i	2.04310064580535 + 0.282343774373217i	2.02610385064194 + 0.298792418886895i	2.00804993926049 + 0.315970526522381i	1.98891729374976 + 0.333967467679059i	1.96868731015802 + 0.352886735807672i	1.94734636690319 + 0.372848319661005i	1.92488860717737 + 0.393991389893099i	1.90131984378335 + 0.416477243965133i	1.87666299467505 + 0.440492357568670i	1.85096557076080 + 0.466251222755047i	1.82430984285253 + 0.493998371485779i	1.79682635863821 + 0.524008534398897i	1.76871135029283 + 0.556583212433588i	1.74024805797845 + 0.592041024633407i
62.5	1.91146716866041 - 0.00143288289399131i	1.91936138810481 + 0.00866805224399554i	1.92659274726999 + 0.0189848411439299i	1.93316784870506 + 0.0295200969539106i	1.93909341237426 + 0.0402762944701431i	1.94437627515591 + 0.0512557683627530i	1.94902339313386 + 0.0624607116866224i	1.95304184729008 + 0.0738931741771814i	1.95643885321192 + 0.0855550596667757i	1.95922177540803 + 0.0974481217723974i	1.96139814677583 + 0.109573956801825i	1.96297569367551 + 0.121933992605193i	1.96396236693223 + 0.134529471867054i	1.96436637890339 + 0.147361428096038i	1.96419624650402 + 0.160430652333436i	1.96346083977308 + 0.173737648378868i	1.96216943518219 + 0.187282574134033i	1.96033177243077 + 0.201065166510853i	1.95795811293692 + 0.215084647258312i	1.95505929762421 + 0.229339607056085i	1.95164680092860 + 0.243827865329872i	1.94773277722318 + 0.258546303492730i	1.94333009510576 + 0.273490669739963i	1.93845235425449 + 0.288655354152388i	1.93311387887971 + 0.304033133720645i	1.92732968125488 + 0.319614888009016i	1.92111538847925 + 0.335389287533940i	1.91448712560823 + 0.351342458519888i	1.90746134869406 + 0.367457629463697i	1.90005462222031 + 0.383714766799550i	1.89228333699117 + 0.400090208777725i	1.88416336682751 + 0.416556308271530i	1.87570966545734 + 0.433081096387008i	1.86693580873647 + 0.449627979217013i	1.85785349168181 + 0.466155479596860i	1.84847199454211 + 0.482617034049320i	1.83879763698066 + 0.498960852086050i	1.82883324405139 + 0.515129840603798i	1.81857765164779 + 0.531061590368468i	1.80802528216977 + 0.546688414782442i	1.79716582308553 + 0.561937423720258i	1.78598404185971 + 0.576730607787730i	1.77445977063409 + 0.590984901609667i	1.76256809364229 + 0.604612189430747i	1.75027977047919 + 0.617519213173495i	1.73756193015716 + 0.629607342874080i	1.72437907568480 + 0.640772172883720i	1.71069444809263 + 0.650902915330706i	1.69647181371187 + 0.659881576467660i
63.75	1.66830619806085 - 0.162068370346338i	1.67015395603146 - 0.158120057289810i	1.67099465451763 - 0.154084030407056i	1.67080841292439 - 0.149950579205602i	1.66957293784960 - 0.145708366698079i	1.66726320631664 - 0.141344114487702i	1.66385110307002 - 0.136842218932551i	1.65930500463021 - 0.132184280872717i	1.65358930172404 - 0.127348526199640i	1.64666385061512 - 0.122309087564748i	1.63848334289574 - 0.117035108081721i	1.62899658273809 - 0.111489615001496i	1.61814566093850 - 0.105628093638121i	1.60586501723514 - 0.0993966672880706i	1.59208038797305 - 0.0927297546069639i	1.57670764816597 - 0.0855470276668298i	1.55965158062887 - 0.0777494256101760i	1.54080464962460 - 0.0692138816990552i	1.52004593960848 - 0.0597862833951390i	1.49724057263803 - 0.0492719896461208i	1.47224019872064 - 0.0374229576508316i	1.44488566868069 - 0.0239201676935093i	1.41501394603838 - 0.00834959057089914i	1.38247305090439 + 0.00983047692300868i	1.34715197982252 + 0.0313328946100343i	1.30903809367311 + 0.0570966408618818i	1.26832353058087 + 0.0883478641534391i	1.22559431589777 + 0.126643961050902i	1.18214205315982 + 0.173834426012647i	1.14040152112379 + 0.231788438114655i	1.10434604005131 + 0.301648318247055i	1.07928693146023 + 0.382497003350602i	1.07029316683708 + 0.470103781648271i	1.07951489027878 + 0.557415669163324i	1.10474904171913 + 0.637407245230771i	NaN + 0.00000000000000i	NaN + 0.00000000000000i	NaN + 0.00000000000000i	NaN + 0.00000000000000i	NaN + 0.00000000000000i	NaN + 0.00000000000000i	NaN + 0.00000000000000i	NaN + 0.00000000000000i	NaN + 0.00000000000000i	NaN + 0.00000000000000i	NaN + 0.00000000000000i	NaN + 0.00000000000000i	NaN + 0.00000000000000i	NaN + 0.00000000000000i
65	1.61084880590767 - 0.348128031750567i	1.61749275460444 - 0.352831492864138i	1.62346698342772 - 0.357897930417271i	1.62878173502908 - 0.363345540493267i	1.63344834598248 - 0.369193212813817i	1.63747937239188 - 0.375460503753994i	1.64088872613073 - 0.382167595062889i	1.64369182141146 - 0.389335235405829i	1.64590573093460 - 0.396984661480649i	1.64754935028459 - 0.405137495111048i	1.64864356849976 - 0.413815612414278i	1.64921144182880 - 0.423040980917549i	1.64927836657910 - 0.432835460410899i	1.64887224566006 - 0.443220563439636i	1.64802364193766 - 0.454217171739563i	1.64676590988104 - 0.465845205696898i	1.64513529526591 - 0.478123245176145i	1.64317099101457 - 0.491068101905769i	1.64091513576160 - 0.504694346133250i	1.63841274065738 - 0.519013793512701i	1.63571152953440 - 0.534034962163369i	1.63286167818355 - 0.549762514436885i	1.62991544045384 - 0.566196702931507i	1.62692665250592 - 0.583332845316815i	1.62395011202788 - 0.601160857044140i	1.62104083659586 - 0.619664874332003i	1.61825321441194 - 0.638823001157708i	1.61564007083010 - 0.658607212591159i	1.61325168449171 - 0.678983442063399i	NaN + 0.00000000000000i	NaN + 0.00000000000000i	NaN + 0.00000000000000i	NaN + 0.00000000000000i	NaN + 0.00000000000000i	NaN + 0.00000000000000i	NaN + 0.00000000000000i	NaN + 0.00000000000000i	NaN + 0.00000000000000i	NaN + 0.00000000000000i	NaN + 0.00000000000000i	NaN + 0.00000000000000i	NaN + 0.00000000000000i	NaN + 0.00000000000000i	NaN + 0.00000000000000i	NaN + 0.00000000000000i	NaN + 0.00000000000000i	NaN + 0.00000000000000i	NaN + 0.00000000000000i	NaN + 0.00000000000000i
66.25	1.51459662245806 - 0.265993669556886i	1.52350962926601 - 0.266659993178846i	1.53173638714754 - 0.267518913748992i	1.53927544185766 - 0.268579785306752i	1.54612516000473 - 0.269852471321369i	1.55228372987410 - 0.271347396107242i	1.55774916362696 - 0.273075603073043i	1.56251930133301 - 0.275048820744507i	1.56659181743935 - 0.277279537633012i	1.56996423046093 - 0.279781087170159i	1.57263391691064 - 0.282567744092948i	1.57459813078138 - 0.285654833844244i	1.57585403026495 - 0.289058856746646i	1.57639871386326 - 0.292797628910059i	1.57622926864026 - 0.296890442036440i	1.57534283410954 - 0.301358244476102i	1.57373668619025 - 0.306223846047686i	1.57140834683898 - 0.311512149226247i	1.56835572643250 - 0.317250409283021i	1.56457730780060 - 0.323468525755319i	1.56007238306450 - 0.330199367131287i	1.55484135720272 - 0.337479129702102i	1.54888613562281 - 0.345347729950800i	1.54221061702770 - 0.353849227310263i	1.53482131755284 - 0.363032270215837i	1.52672815745233 - 0.372950552530137i	1.51794544730910 - 0.383663258868883i	1.50849311633827 - 0.395235465125303i	1.49839822988770 - 0.407738443366081i	1.48769684503638 - 0.421249796871953i	1.47643624947786 - 0.435853320050557i	1.46467761532878 - 0.451638438323931i	1.45249906976193 - 0.468699035222333i	1.43999912973342 - 0.487131420859473i	1.42730035784788 - 0.507031145795205i	1.41455295965915 - 0.528488333246218i	1.40193785280746 - 0.551581218518022i	1.38966850172732 - 0.576367688741743i	1.37799056114682 - 0.602874859840289i	1.36717818255887 - 0.631087157418571i	1.35752583697120 - 0.660933992617728i	NaN + 0.00000000000000i	NaN + 0.00000000000000i	NaN + 0.00000000000000i	NaN + 0.00000000000000i	NaN + 0.00000000000000i	NaN + 0.00000000000000i	NaN + 0.00000000000000i	NaN + 0.00000000000000i
67.5	1.29518337998650 - 0.233894461266348i	1.30476608086783 - 0.234917239900463i	1.31362756808640 - 0.236246131661919i	1.32176096011563 - 0.237889194701802i	1.32915938351083 - 0.239854702651738i	1.33581598450236 - 0.242151209000091i	1.34172393898094 - 0.244787617981404i	1.34687646123128 - 0.247773262817348i	1.35126681190358 - 0.251117992350736i	1.35488830587952 - 0.254832267346326i	1.35773432090510 - 0.258927267996011i	1.35979830813962 - 0.263415014463985i	1.36107380612920 - 0.268308502640744i	1.36155446017846 - 0.273621857643744i	1.36123404969700 - 0.279370508005136i	1.36010652687713 - 0.285571383916251i	1.35816607106728 - 0.292243143341173i	1.35540716450472 - 0.299406430244382i	1.35182469674009 - 0.307084169560669i	1.34741410722547 - 0.315301903805800i	1.34217157826504 - 0.324088176284647i	1.33609429398885 - 0.333474965548549i	1.32918078537051 - 0.343498174856878i	1.32143138674954 - 0.354198178569370i	1.31284883601723 - 0.365620424137192i	1.30343905871256 - 0.377816082951618i	1.29321218576893 - 0.390842734724414i	1.28218386531200 - 0.404765056888724i	1.27037694000928 - 0.419655470799773i	1.25782357142106 - 0.435594667797457i	1.24456789855204 - 0.452671897477527i	1.23066931398587 - 0.470984844638286i	1.21620641876178 - 0.490638847878246i	1.20128166293275 - 0.511745121910136i	1.18602657328849 - 0.534417543755682i	1.17060728893976 - 0.558767468674483i	1.15522984536495 - 0.584895994001058i	1.14014425734832 - 0.612883156276821i	1.12564597893370 - 0.642773829460692i	1.11207286890524 - 0.674560705327785i	NaN + 0.00000000000000i	NaN + 0.00000000000000i	NaN + 0.00000000000000i	NaN + 0.00000000000000i	NaN + 0.00000000000000i	NaN + 0.00000000000000i	NaN + 0.00000000000000i	NaN + 0.00000000000000i	NaN + 0.00000000000000i
68.75	0.906398019390778 - 0.650913010277252i	0.933731831367696 - 0.664626912909850i	0.961548649528744 - 0.678108684899762i	NaN + 0.00000000000000i	NaN + 0.00000000000000i	NaN + 0.00000000000000i	NaN + 0.00000000000000i	NaN + 0.00000000000000i	NaN + 0.00000000000000i	NaN + 0.00000000000000i	NaN + 0.00000000000000i	NaN + 0.00000000000000i	NaN + 0.00000000000000i	NaN + 0.00000000000000i	NaN + 0.00000000000000i	NaN + 0.00000000000000i	NaN + 0.00000000000000i	NaN + 0.00000000000000i	NaN + 0.00000000000000i	NaN + 0.00000000000000i	NaN + 0.00000000000000i	NaN + 0.00000000000000i	NaN + 0.00000000000000i	NaN + 0.00000000000000i	NaN + 0.00000000000000i	NaN + 0.00000000000000i	NaN + 0.00000000000000i	NaN + 0.00000000000000i	NaN + 0.00000000000000i	NaN + 0.00000000000000i	NaN + 0.00000000000000i	NaN + 0.00000000000000i	NaN + 0.00000000000000i	NaN + 0.00000000000000i	NaN + 0.00000000000000i	NaN + 0.00000000000000i	NaN + 0.00000000000000i	NaN + 0.00000000000000i	NaN + 0.00000000000000i	NaN + 0.00000000000000i	NaN + 0.00000000000000i	NaN + 0.00000000000000i	NaN + 0.00000000000000i	NaN + 0.00000000000000i	NaN + 0.00000000000000i	NaN + 0.00000000000000i	NaN + 0.00000000000000i	NaN + 0.00000000000000i	NaN + 0.00000000000000i
70	NaN + 0.00000000000000i	NaN + 0.00000000000000i	NaN + 0.00000000000000i	NaN + 0.00000000000000i	NaN + 0.00000000000000i	NaN + 0.00000000000000i	NaN + 0.00000000000000i	NaN + 0.00000000000000i	NaN + 0.00000000000000i	NaN + 0.00000000000000i	NaN + 0.00000000000000i	NaN + 0.00000000000000i	NaN + 0.00000000000000i	NaN + 0.00000000000000i	NaN + 0.00000000000000i	NaN + 0.00000000000000i	NaN + 0.00000000000000i	NaN + 0.00000000000000i	NaN + 0.00000000000000i	NaN + 0.00000000000000i	NaN + 0.00000000000000i	NaN + 0.00000000000000i	NaN + 0.00000000000000i	NaN + 0.00000000000000i	NaN + 0.00000000000000i	NaN + 0.00000000000000i	NaN + 0.00000000000000i	NaN + 0.00000000000000i	NaN + 0.00000000000000i	NaN + 0.00000000000000i	NaN + 0.00000000000000i	NaN + 0.00000000000000i	NaN + 0.00000000000000i	NaN + 0.00000000000000i	NaN + 0.00000000000000i	NaN + 0.00000000000000i	NaN + 0.00000000000000i	NaN + 0.00000000000000i	NaN + 0.00000000000000i	NaN + 0.00000000000000i	NaN + 0.00000000000000i	NaN + 0.00000000000000i	NaN + 0.00000000000000i	NaN + 0.00000000000000i	NaN + 0.00000000000000i	NaN + 0.00000000000000i	NaN + 0.00000000000000i	NaN + 0.00000000000000i	NaN + 0.00000000000000i
71.25	NaN + 0.00000000000000i	NaN + 0.00000000000000i	NaN + 0.00000000000000i	NaN + 0.00000000000000i	NaN + 0.00000000000000i	NaN + 0.00000000000000i	NaN + 0.00000000000000i	NaN + 0.00000000000000i	NaN + 0.00000000000000i	NaN + 0.00000000000000i	NaN + 0.00000000000000i	NaN + 0.00000000000000i	NaN + 0.00000000000000i	NaN + 0.00000000000000i	NaN + 0.00000000000000i	NaN + 0.00000000000000i	NaN + 0.00000000000000i	NaN + 0.00000000000000i	NaN + 0.00000000000000i	NaN + 0.00000000000000i	NaN + 0.00000000000000i	NaN + 0.00000000000000i	NaN + 0.00000000000000i	NaN + 0.00000000000000i	NaN + 0.00000000000000i	NaN + 0.00000000000000i	NaN + 0.00000000000000i	NaN + 0.00000000000000i	NaN + 0.00000000000000i	NaN + 0.00000000000000i	NaN + 0.00000000000000i	NaN + 0.00000000000000i	NaN + 0.00000000000000i	NaN + 0.00000000000000i	NaN + 0.00000000000000i	NaN + 0.00000000000000i	NaN + 0.00000000000000i	NaN + 0.00000000000000i	NaN + 0.00000000000000i	NaN + 0.00000000000000i	NaN + 0.00000000000000i	NaN + 0.00000000000000i	NaN + 0.00000000000000i	NaN + 0.00000000000000i	NaN + 0.00000000000000i	NaN + 0.00000000000000i	NaN + 0.00000000000000i	NaN + 0.00000000000000i	NaN + 0.00000000000000i
72.5	NaN + 0.00000000000000i	NaN + 0.00000000000000i	NaN + 0.00000000000000i	NaN + 0.00000000000000i	NaN + 0.00000000000000i	NaN + 0.00000000000000i	NaN + 0.00000000000000i	NaN + 0.00000000000000i	NaN + 0.00000000000000i	NaN + 0.00000000000000i	NaN + 0.00000000000000i	NaN + 0.00000000000000i	NaN + 0.00000000000000i	NaN + 0.00000000000000i	NaN + 0.00000000000000i	NaN + 0.00000000000000i	NaN + 0.00000000000000i	NaN + 0.00000000000000i	NaN + 0.00000000000000i	NaN + 0.00000000000000i	NaN + 0.00000000000000i	NaN + 0.00000000000000i	NaN + 0.00000000000000i	NaN + 0.00000000000000i	NaN + 0.00000000000000i	NaN + 0.00000000000000i	NaN + 0.00000000000000i	NaN + 0.00000000000000i	NaN + 0.00000000000000i	NaN + 0.00000000000000i	NaN + 0.00000000000000i	NaN + 0.00000000000000i	NaN + 0.00000000000000i	NaN + 0.00000000000000i	NaN + 0.00000000000000i	NaN + 0.00000000000000i	NaN + 0.00000000000000i	NaN + 0.00000000000000i	NaN + 0.00000000000000i	NaN + 0.00000000000000i	NaN + 0.00000000000000i	NaN + 0.00000000000000i	NaN + 0.00000000000000i	NaN + 0.00000000000000i	NaN + 0.00000000000000i	NaN + 0.00000000000000i	NaN + 0.00000000000000i	NaN + 0.00000000000000i	NaN + 0.00000000000000i
73.75	NaN + 0.00000000000000i	NaN + 0.00000000000000i	NaN + 0.00000000000000i	NaN + 0.00000000000000i	NaN + 0.00000000000000i	NaN + 0.00000000000000i	NaN + 0.00000000000000i	NaN + 0.00000000000000i	NaN + 0.00000000000000i	NaN + 0.00000000000000i	NaN + 0.00000000000000i	NaN + 0.00000000000000i	NaN + 0.00000000000000i	NaN + 0.00000000000000i	NaN + 0.00000000000000i	NaN + 0.00000000000000i	NaN + 0.00000000000000i	NaN + 0.00000000000000i	NaN + 0.00000000000000i	NaN + 0.00000000000000i	NaN + 0.00000000000000i	1.36063549187969 - 0.677884455413714i	1.35207646468732 - 0.666378405704861i	1.34306110430187 - 0.653847900387527i	1.33368176814764 - 0.640239611028396i	1.32404618575055 - 0.625506685379177i	1.31427803904671 - 0.609612296468701i	1.30451675815536 - 0.592533839645714i	1.29491620859324 - 0.574267641862622i	1.28564194137461 - 0.554833902609450i	1.27686673728323 - 0.534281413522323i	1.26876432637794 - 0.512691433013069i	1.26150141538524 - 0.490179972630050i	1.25522849161027 - 0.466897746042477i	1.25007023350823 - 0.443027196477610i	1.24611664701496 - 0.418776375585331i	1.24341615100987 - 0.394369954042727i	1.24197167434348 - 0.370038189108398i	1.24174039842438 - 0.346005101952137i	1.24263717809290 - 0.322477290147084i	1.24454106305590 - 0.299634659350056i	1.24730388995546 - 0.277623951166906i	1.25075972510549 - 0.256555403672384i	1.25473401764552 - 0.236502363176813i	1.25905159796606 - 0.217503289547620i	1.26354301555659 - 0.199565412198650i	1.26804905279585 - 0.182669283731213i	1.27242351331096 - 0.166773588379685i	1.27653454410302 - 0.151819729563423i
75	1.45381048103189 - 0.553334598499940i	1.46150268803097 - 0.551066613559640i	1.46845339061207 - 0.548485785305852i	1.47466438584895 - 0.545569176488984i	1.48013832209902 - 0.542292320701367i	1.48487890460728 - 0.538629135360394i	1.48889113696588 - 0.534551840793166i	1.49218160338522 - 0.530030890418739i	1.49475879697202 - 0.525034918671937i	1.49663349922748 - 0.519530715361533i	1.49781921563967 - 0.513483237661549i	1.49833267136299 - 0.506855673936755i	1.49819436930681 - 0.499609577107021i	1.49742921017673 - 0.491705089201912i	1.49606716973123 - 0.483101282984154i	1.49414402227884 - 0.473756650704370i	1.49170209076005 - 0.463629773633391i	1.48879099219518 - 0.452680208132135i	1.48546833257584 - 0.440869623398822i	1.48180028756566 - 0.428163220979150i	1.47786198547940 - 0.414531454539483i	1.47373758881324 - 0.399952047987386i	1.46951995342922 - 0.384412278723709i	1.46530973536719 - 0.367911449588347i	1.46121382073807 - 0.350463419002695i	1.45734298157500 - 0.332098998417656i	1.45380871621203 - 0.312867968443576i	1.45071931930581 - 0.292840423626999i	1.44817533957951 - 0.272107147493201i	1.44626470869458 - 0.250778760114303i	1.44505793847412 - 0.228983479222239i	1.44460385615846 - 0.206863488759058i	1.44492635078420 - 0.184570094837605i	1.44602252304839 - 0.162258032444302i	1.44786247205305 - 0.140079424633603i	1.45039074375351 - 0.118177954279415i	1.45352925195986 - 0.0966837711224975i	1.45718130930951 - 0.0757095338289723i	1.46123630583517 - 0.0553478097072170i	1.46557455781276 - 0.0356698654743012i	1.47007190858822 - 0.0167257193604040i	1.47460377030516 + 0.00145478739650095i	1.47904842068498 + 0.0188601953285691i	1.48328948653208 + 0.0354952053280505i	1.48721763907645 + 0.0513782935952767i	1.49073158920157 + 0.0665393706279544i	1.49373850434097 + 0.0810176317934200i	1.49615397914846 + 0.0948596917093813i	1.49790168629517 + 0.108118049632673i
76.25	1.37720995698681 - 0.391996956643712i	1.37945063890201 - 0.389416102903772i	1.38074796703035 - 0.386501350172703i	1.38109469053446 - 0.383215347339594i	1.38048389882048 - 0.379516547777123i	1.37890932896117 - 0.375358695475912i	1.37636577613132 - 0.370690251857464i	1.37284963661374 - 0.365453762359710i	1.36835962070456 - 0.359585165947473i	1.36289768223152 - 0.353013057391230i	1.35647022238602 - 0.345657922757242i	1.34908963780075 - 0.337431384839812i	1.34077629527341 - 0.328235519637346i	1.33156102607352 - 0.317962340505484i	1.32148823725616 - 0.306493596951130i	1.31061972863703 - 0.293701103834570i	1.29903927028615 - 0.279447906393968i	1.28685791870634 - 0.263590695257130i	1.27421990558503 - 0.245984002487343i	1.26130869173064 - 0.226486806355829i	1.24835241500983 - 0.204972192437441i	1.23562747370104 - 0.181340567646622i	1.22345843600245 - 0.155536472735405i	1.21221202374405 - 0.127568158042762i	1.20228290114581 - 0.0975277383841480i	1.19406983028390 - 0.0656081287388283i	1.18794276339706 - 0.0321116682096869i	1.18420449866821 + 0.00255470793125503i	1.18305370284347 + 0.0379008413748642i	1.18455778237209 + 0.0733901992962447i	1.18864280494759 + 0.108486195271837i	1.19510333596652 + 0.142698581353641i	1.20362939631596 + 0.175620485830314i	1.21384337880132 + 0.206950034691759i	1.22533843777091 + 0.236495423761643i	1.23771151422821 + 0.264166493227910i	1.25058732743647 + 0.289957933235970i	1.26363273014003 + 0.313929224259471i	1.27656284913900 + 0.336185131612247i	1.28914127781998 + 0.356858958792678i	1.30117657865587 + 0.376099410053659i	1.31251691467651 + 0.394061025717380i	1.32304407886844 + 0.410897697824648i	1.33266770242190 + 0.426758619632981i	1.34132005816873 + 0.441786040664094i	1.34895163390164 + 0.456114294749990i	1.35552750619406 + 0.469869684827191i	1.36102446943138 + 0.483170916337753i	1.36542884225445 + 0.496129859757724i
77.5	1.40538819872937 - 0.287710133106525i	1.40681969156667 - 0.289000324311559i	1.40720823918374 - 0.290419110158888i	1.40653276580458 - 0.291973572364578i	1.40476966455724 - 0.293671455649251i	1.40189242479867 - 0.295521288337823i	1.39787119329865 - 0.297532532208221i	1.39267225513120 - 0.299715769671250i	1.38625741648534 - 0.302082938909032i	1.37858326686742 - 0.304647631072962i	1.36960029193673 - 0.307425468434940i	1.35925179995201 - 0.310434589079369i	1.34747261374507 - 0.313696273192448i	1.33418746519025 - 0.317235759587901i	1.31930900873712 - 0.321083320884036i	1.30273534244846 - 0.325275695007923i	1.28434688581542 - 0.329858014761214i	1.26400240852489 - 0.334886444791386i	1.24153392613756 - 0.340431841227474i	1.21674006675807 - 0.346584918949697i	1.18937735207250 - 0.353463690199157i	1.15914860582959 - 0.361224408619871i	1.12568737808413 - 0.370078070620237i	1.08853683678651 - 0.380315994865709i	1.04712106594655 - 0.392350734551243i	1.00070637732698 - 0.406783862153476i	0.948351138690497 - 0.424522790527988i	0.888848602968298 - 0.446990934813950i	0.820692299634280 - 0.476522650841772i	0.742189600161657 - 0.517131574149867i	0.652209405229320 - 0.575994207221765i	0.553311315028173 - 0.665809188147603i	NaN + 0.00000000000000i	NaN + 0.00000000000000i	NaN + 0.00000000000000i	NaN + 0.00000000000000i	NaN + 0.00000000000000i	NaN + 0.00000000000000i	NaN + 0.00000000000000i	NaN + 0.00000000000000i	NaN + 0.00000000000000i	NaN + 0.00000000000000i	NaN + 0.00000000000000i	NaN + 0.00000000000000i	NaN + 0.00000000000000i	NaN + 0.00000000000000i	NaN + 0.00000000000000i	NaN + 0.00000000000000i	NaN + 0.00000000000000i
78.75	1.44932300063457 - 0.119873383156054i	1.45191963105993 - 0.118818342193432i	1.45347259678817 - 0.117851261103955i	1.45395952515155 - 0.116979276820165i	1.45335548500914 - 0.116210258485427i	1.45163262111072 - 0.115552921708240i	1.44875972305930 - 0.115016967507954i	1.44470171453997 - 0.114613252582364i	1.43941904471336 - 0.114353999629651i	1.43286695873378 - 0.114253059334151i	1.42499461782487 - 0.114326239604692i	1.41574403063573 - 0.114591723224678i	1.40504874586184 - 0.115070602972425i	1.39283224011987 - 0.115787574626364i	1.37900591302629 - 0.116771844842515i	1.36346657069136 - 0.118058335475838i	1.34609323541976 - 0.119689303037965i	1.32674305725116 - 0.121716549131298i	1.30524601274508 - 0.124204487573693i	1.28139794355798 - 0.127234478619156i	1.25495128896276 - 0.130911079729715i	1.22560256627517 - 0.135371268800941i	1.19297519421173 - 0.140798409251834i	1.15659554970536 - 0.147444024439553i	1.11585907865528 - 0.155662906545749i	1.06998173126833 - 0.165971950794084i	1.01793009216009 - 0.179153228041431i	0.958322791410609 - 0.196444027296608i	0.889303747749020 - 0.219908092728007i	0.808440167584256 - 0.253206791714967i	0.712962471237087 - 0.303284811588303i	0.601927095567259 - 0.383974166579150i	0.486992414173233 - 0.520666559684704i	NaN + 0.00000000000000i	NaN + 0.00000000000000i	NaN + 0.00000000000000i	NaN + 0.00000000000000i	NaN + 0.00000000000000i	NaN + 0.00000000000000i	NaN + 0.00000000000000i	NaN + 0.00000000000000i	NaN + 0.00000000000000i	NaN + 0.00000000000000i	NaN + 0.00000000000000i	NaN + 0.00000000000000i	NaN + 0.00000000000000i	NaN + 0.00000000000000i	NaN + 0.00000000000000i	NaN + 0.00000000000000i
80	1.45034304792166 + 0.123031289548324i	1.45794758171730 + 0.131227864130206i	1.46494317761608 + 0.139615730085482i	1.47134385168393 + 0.148197535293229i	1.47716425543849 + 0.156975535076046i	1.48241966024435 + 0.165951556279744i	1.48712593578374 + 0.175126964344762i	1.49129952258875 + 0.184502634518312i	1.49495739881480 + 0.194078928425768i	1.49811704165938 + 0.203855677253800i	1.50079638408199 + 0.213832172785882i	1.50301376775352 + 0.224007167461545i	1.50478789344475 + 0.234378884495189i	1.50613777034288 + 0.244945038880574i	1.50708266604509 + 0.255702869816251i	1.50764205920050 + 0.266649184713885i	1.50783559693674 + 0.277780414497719i	1.50768305929402 + 0.289092679375600i	1.50720433287669 + 0.300581863672744i	1.50641939580109 + 0.312243697687642i	1.50534831575467 + 0.324073843877957i	1.50401126257192 + 0.336067984041539i	1.50242853617280 + 0.348221903557460i	1.50062061000067 + 0.360531568229096i	1.49860818924592 + 0.372993188863322i	1.49641228216447 + 0.385603268466548i	1.49405428172091 + 0.398358626876270i	1.49155605363347 + 0.411256397813725i	1.48894002571259 + 0.424293993774356i	1.48622927221490 + 0.437469034898705i	1.48344758583647 + 0.450779239014370i	1.48061952901464 + 0.464222271429023i	1.47777045547755 + 0.477795554792552i	1.47492649256980 + 0.491496041423642i	1.47211447489809 + 0.505319952879414i	1.46936182039475 + 0.519262494168473i	1.46669634110158 + 0.533317552759558i	1.46414598292716 + 0.547477395261956i	1.46173849138863 + 0.561732377141647i	1.45950100391838 + 0.576070682830053i	1.45745957361847 + 0.590478114793171i	1.45563863419907 + 0.604937950262395i	1.45406042094470 + 0.619430883123885i	1.45274436750338 + 0.633935065745500i	1.45170650259361 + 0.648426261246306i	1.45095887383901 + 0.662878111018689i	1.45050902737160 + 0.677262515535636i	NaN + 0.00000000000000i	NaN + 0.00000000000000i
81.25	1.40130515484399 + 0.290071998830435i	1.41414832926228 + 0.299598405463916i	1.42667999875559 + 0.309117311465583i	1.43891467093697 + 0.318610825639286i	1.45086576247036 + 0.328060476213542i	1.46254549996482 + 0.337447384594812i	1.47396483947851 + 0.346752455494861i	1.48513340696872 + 0.355956579885078i	1.49605946132993 + 0.365040846696426i	1.50674988086743 + 0.373986758806884i	1.51721017320491 + 0.382776448661523i	1.52744450776764 + 0.391392888865118i	1.53745576916973 + 0.399820093271802i	1.54724562911049 + 0.408043304454913i	1.55681463379260 + 0.416049163945972i	1.56616230344159 + 0.423825862250185i	1.57528724025145 + 0.431363266336006i	1.58418724100990 + 0.438653023016313i	1.59285941076073 + 0.445688637349624i	1.60130027412384 + 0.452465525857272i	1.60950588128847 + 0.458981044949610i	1.61747190619094 + 0.465234495463010i	1.62519373495113 + 0.471227104620745i	1.63266654323772 + 0.476961987042937i	1.63988536182791 + 0.482444086648658i	1.64684513019692 + 0.487680101428502i	1.65354073849115 + 0.492678393130573i	1.65996705868856 + 0.497448883911814i	1.66611896611952 + 0.502002941975035i	1.67199135280263 + 0.506353258151556i	1.67757913424037 + 0.510513715310890i	1.68287725142109 + 0.514499252390587i	1.68788066979135 + 0.518325724745157i	1.69258437690317 + 0.522009762415819i	1.69698338031493 + 0.525568627822944i	1.70107270714330 + 0.529020074279090i	1.70484740643811 + 0.532382206610672i	1.70830255529637 + 0.535673345058544i	1.71143326935610 + 0.538911893500500i	1.71423471802843 + 0.542116212900940i	1.71670214454700 + 0.545304500745589i	1.71883089064680 + 0.548494677063464i	1.72061642543744 + 0.551704277477196i	1.72205437781450 + 0.554950353561030i	1.72314057156090 + 0.558249380627308i	1.72387106212996 + 0.561617172913023i	1.72424217397482 + 0.565068806004013i	1.72425053719295 + 0.568618546220126i	1.72389312218930 + 0.572279786596206i
82.5	1.27116021508441 + 0.309763928014163i	1.28270262068598 + 0.317703187495831i	1.29385006088675 + 0.325676360350629i	1.30462245337131 + 0.333676884168799i	1.31503992069047 + 0.341697491599715i	1.32512267044841 + 0.349730216875154i	1.33489086380873 + 0.357766416731090i	1.34436447369866 + 0.365796807298853i	1.35356313452821 + 0.373811518252092i	1.36250598566242 + 0.381800165112972i	1.37121151126793 + 0.389751940139858i	1.37969737947404 + 0.397655721652938i	1.38798028402112 + 0.405500201023869i	1.39607579169672 + 0.413274025881600i	1.40399819886528 + 0.420965957405715i	1.41176040027588 + 0.428565038927509i	1.41937377308298 + 0.436060772472675i	1.42684807864825 + 0.443443299400076i	1.43419138422603 + 0.450703580951373i	1.44141000609474 + 0.457833574350933i	1.44850847511492 + 0.464826400103346i	1.45548952510300 + 0.471676496332772i	1.46235410384270 + 0.478379756385131i	1.46910140604246 + 0.484933646453187i	1.47572892711233 + 0.491337300657643i	1.48223253629337 + 0.497591591785136i	1.48860656743591 + 0.503699176704664i	1.49484392558999 + 0.509664516314596i	1.50093620753488 + 0.515493870668536i	1.50687383442285 + 0.521195270650782i	1.51264619482662 + 0.526778468191150i	1.51824179664570 + 0.532254867496897i	1.52364842652126 + 0.537637440121287i	1.52885331561971 + 0.542940626877894i	1.53384331085586 + 0.548180229644255i	1.53860505082628 + 0.553373295987057i	1.54312514590423 + 0.558537999295366i	1.54739036210564 + 0.563693516743626i	1.55138780846291 + 0.568859906942125i	1.55510512773915 + 0.574057988587539i	1.55853069037675 + 0.579309220820457i	1.56165379159165 + 0.584635585348598i	1.56446485149365 + 0.590059469721892i	1.56695561802398 + 0.595603550465008i	1.56911937233772 + 0.601290674101007i	1.57095113600542 + 0.607143733453322i	1.57244787904832 + 0.613185536010874i	1.57360872733022 + 0.619438660605871i	1.57443516718796 + 0.625925298214714i
83.75	1.20201379788013 + 0.0934094942773116i	1.21318465947045 + 0.0912488292431709i	1.22376500809659 + 0.0888538424451336i	1.23376643907335 + 0.0862252538288928i	1.24320125218355 + 0.0833646155493187i	1.25208242710214 + 0.0802743913363644i	1.26042358713339 + 0.0769580366180586i	1.26823895023788 + 0.0734200777686219i	1.27554326649284 + 0.0696661885420765i	1.28235174136780 + 0.0657032614520427i	1.28867994451069 + 0.0615394715816291i	1.29454370412741 + 0.0571843300759223i	1.29995898749960 + 0.0526487244038497i	1.30494176870802 + 0.0479449423980823i	1.30950788519629 + 0.0430866771160553i	1.31367288539991 + 0.0380890097288717i	1.31745187024428 + 0.0329683679528460i	1.32085933185025 + 0.0277424579982812i	1.32390899323330 + 0.0224301686179047i	1.32661365310495 + 0.0170514465787976i	1.32898504004285 + 0.0116271437312764i	1.33103368025873 + 0.00617883676830964i	1.33276878294167 + 0.000728621710799741i	1.33419814667953 - 0.00470111393394070i	1.33532808977637 - 0.0100879375684052i	1.33616340641219 - 0.0154096319989622i	1.33670734957699 - 0.0206444650702667i	1.33696164060902 - 0.0257714631991567i	1.33692650403958 - 0.0307706835169823i	1.33660072536083 - 0.0356234795109093i	1.33598172835203 - 0.0403127554490950i	1.33506566777929 - 0.0448232054487473i	1.33384753266612 - 0.0491415337528093i	1.33232125494517 - 0.0532566535702816i	1.33047981815653 - 0.0571598626537933i	1.32831536094816 - 0.0608449945864031i	1.32581927044238 - 0.0643085454899022i	1.32298226102667 - 0.0675497765185771i	1.31979443476944 - 0.0705707930529964i	1.31624532041010 - 0.0733766019545785i	1.31232388868288 - 0.0759751485964227i	1.30801854256237 - 0.0783773356709094i	1.30331708182699 - 0.0805970260182905i	1.29820664208627 - 0.0826510319600574i	1.29267360907869 - 0.0845590938911727i	1.28670350959099 - 0.0863438512245363i	1.28028088075429 - 0.0880308092244851i	1.27338911972030 - 0.0896483058465944i	1.26601031580043 - 0.0912274834510071i
85	1.18327504385059 + 0.0865927945593898i	1.19748936364636 + 0.0866212844413370i	1.21097124898552 + 0.0865320460101350i	1.22371703369377 + 0.0863247319363012i	1.23572319224822 + 0.0859989011298616i	1.24698635312670 + 0.0855540112022142i	1.25750331273433 + 0.0849894120482574i	1.26727104997147 + 0.0843043406405356i	1.27628674150212 + 0.0834979171366114i	1.28454777777490 + 0.0825691424138932i	1.29205177983899 + 0.0815168971606910i	1.29879661698586 + 0.0803399426700497i	1.30478042523174 + 0.0790369235032403i	1.31000162663630 + 0.0776063722130735i	1.31445894942866 + 0.0760467163433913i	1.31815144888127 + 0.0743562879499885i	1.32107852883492 + 0.0725333359204774i	1.32323996373276 + 0.0705760414049454i	1.32463592096533 + 0.0684825367064897i	1.32526698326313 + 0.0662509280197016i	1.32513417079285 + 0.0638793224457487i	1.32423896252018 + 0.0613658597536460i	1.32258331629070 + 0.0587087493981506i	1.32016968695124 + 0.0559063133434906i	1.31700104168383 + 0.0529570352776454i	1.31308087155167 + 0.0498596168323232i	1.30841319805973 + 0.0466130414465968i	1.30300257330968 + 0.0432166465251329i	1.29685407208003 + 0.0396702045433816i	1.28997327388640 + 0.0359740137382929i	1.28236623277449 + 0.0321289989942589i	1.27403943227158 + 0.0281368234874675i	1.26499972257376 + 0.0240000115901182i	1.25525423667736 + 0.0197220834612727i	1.24481028178210 + 0.0153077016711141i	1.23367520190099 + 0.0107628301318322i	1.22185620721529 + 0.00609490556012825i	1.20936016531301 + 0.00131302170120312i	1.19619334904661 - 0.00357187335897077i	1.18236113533251 - 0.00854676622341344i	1.16786764877702 - 0.0135963525254705i	1.15271534352205 - 0.0187027947791817i	1.13690451611308 - 0.0238454607277207i	1.12043274143392 - 0.0290006373771885i	1.10329422273046 - 0.0341412132978856i	1.08547904532789 - 0.0392363180954475i	1.06697232166249 - 0.0442509028323020i	1.04775321248560 - 0.0491452381163445i	1.02779380529511 - 0.0538742968620347i
86.25	1.13264940364121 + 0.365561718137766i	1.15502451298529 + 0.373401768240625i	1.17676648339117 + 0.381203984101005i	1.19787144364769 + 0.388970968616064i	1.21833592798578 + 0.396705226951323i	1.23815686243211 + 0.404409145136685i	1.25733155008433 + 0.412084970635777i	1.27585765549978 + 0.419734794792067i	1.29373318836812 + 0.427360537057833i	1.31095648662138 + 0.434963930917143i	1.32752619912036 + 0.442546511421290i	1.34344126804595 + 0.450109604264401i	1.35870091111725 + 0.457654316336424i	1.37330460375521 + 0.465181527701328i	1.38725206131087 + 0.472691884958476i	1.40054322148151 + 0.480185795954639i	1.41317822704531 + 0.487663425823010i	1.42515740905606 + 0.495124694332711i	1.43648127065342 + 0.502569274538158i	1.44715047166123 + 0.509996592721090i	1.45716581416639 + 0.517405829619728i	1.46652822929352 + 0.524795922938310i	1.47523876541599 + 0.532165571126695i	1.48329857807138 + 0.539513238413434i	1.49070892187983 + 0.546837161065883i	1.49747114479573 + 0.554135354839276i	1.50358668505750 + 0.561405623561146i	1.50905707123657 + 0.568645568779313i	1.51388392582485 + 0.575852600381060i	1.51806897283980 + 0.583023948067224i	1.52161404996871 + 0.590156673538754i	1.52452112581694 + 0.597247683225097i	1.52679232287104 + 0.604293741352596i	1.52842994683478 + 0.611291483118834i	1.52943652304542 + 0.618237427704545i	1.52981484072745 + 0.625127990818704i	1.52956800589279 + 0.631959496436163i	1.52869950374681 + 0.638728187349181i	1.52721327150966 + 0.645430234116517i	1.52511378260812 + 0.652061741956293i	1.52240614323319 + 0.658618755091879i	1.51909620228823 + 0.665097258025742i	1.51519067576583 + 0.671493173184905i	1.51069728658311 + 0.677802354356092i	NaN + 0.00000000000000i	NaN + 0.00000000000000i	NaN + 0.00000000000000i	NaN + 0.00000000000000i	NaN + 0.00000000000000i
87.5	0.928992241615385 + 0.551293426435917i	0.958058940114948 + 0.557156089530989i	0.986386670750093 + 0.562789028282936i	1.01396774770182 + 0.568198255461523i	1.04079518430308 + 0.573389311334873i	1.06686263664969 + 0.578367257477804i	1.09216435177928 + 0.583136673523957i	1.11669512023426 + 0.587701656110982i	1.14045023279940 + 0.592065819379200i	1.16342544119311 + 0.596232296481870i	1.18561692248816 + 0.600203741650941i	1.20702124704394 + 0.603982332436741i	1.22763534974498 + 0.607569771804328i	1.24745650435486 + 0.610967289824482i	1.26648230081511 + 0.614175644744798i	1.28471062534003 + 0.617195123266624i	1.30213964318021 + 0.620025539888352i	1.31876778395304 + 0.622666235205542i	1.33459372946256 + 0.625116073084198i	1.34961640395597 + 0.627373436646249i	1.36383496679090 + 0.629436223027519i	1.37724880751331 + 0.631301836887316i	1.38985754337186 + 0.632967182667570i	1.40166101932284 + 0.634428655618889i	1.41265931060599 + 0.635682131629802i	1.42285272799980 + 0.636722955917958i	1.43224182589271 + 0.637545930666118i	1.44082741333512 + 0.638145301713120i	1.44861056826431 + 0.638514744443214i	1.45559265512312 + 0.638647349054844i	1.46177534611853 + 0.638535605434436i	1.46716064639140 + 0.638171387914632i	1.47175092338978 + 0.637545940258042i	1.47554894075509 + 0.636649861280829i	1.47855789704010 + 0.635473091616870i	1.48078146957900 + 0.634004902221415i	1.48222386381726 + 0.632233885328126i	1.48288986838025 + 0.630147948704297i	1.48278491610896 + 0.627734314195104i	1.48191515121070 + 0.624979521712416i	1.48028750255749 + 0.621869440002692i	1.47790976300391 + 0.618389285719581i	1.47479067437884 + 0.614523652526706i	1.47094001752264 + 0.610256552155369i	1.46636870637781 + 0.605571469528522i	1.46108888468528 + 0.600451434222454i	1.45511402327944 + 0.594879110646061i	1.44845901530102 + 0.588836909345979i	1.44114026585421 + 0.582307121758691i
88.75	0.425034595492680 + 0.0806733252095461i	0.439121572612315 + 0.0869715809718054i	0.453023704402736 + 0.0940714121007836i	0.466840023287644 + 0.101957646684326i	0.480675928987937 + 0.110600847045674i	0.494640959904737 + 0.119955352686435i	0.508845867859741 + 0.129957726040727i	0.523399058973858 + 0.140525849423156i	0.538402559474147 + 0.151558918509536i	0.553947766743940 + 0.162938533035818i	0.570111332899647 + 0.174530994165855i	0.586951577168191 + 0.186190786043151i	0.604505814187916 + 0.197765065221267i	0.622788908838559 + 0.209098835294211i	0.641793231640632 + 0.220040377744380i	0.661490016347099 + 0.230446469613192i	0.681831948074350 + 0.240186954220795i	0.702756671472198 + 0.249148333609024i	0.724190828955788 + 0.257236195431810i	0.746054227141909 + 0.264376440154840i	0.768263776882114 + 0.270515406963795i	0.790736938885976 + 0.275619089326093i	0.813394509465907 + 0.279671677233559i	0.836162679065853 + 0.282673667385080i	0.858974376482510 + 0.284639756235544i	0.881769968156032 + 0.285596687227542i	0.904497414789236 + 0.285581174433707i	0.927112000787368 + 0.284637978779417i	0.949575751020189 + 0.282818174917100i	0.971856639498958 + 0.280177618581421i	0.993927680064289 + 0.276775605666574i	1.01576597314877 + 0.272673703939347i	1.03735176700662 + 0.267934734330353i	1.05866757746817 + 0.262621879189395i	1.07969739765998 + 0.256797898018016i	1.10042601826726 + 0.250524435598590i	1.12083846968360 + 0.243861412067083i	1.14091958964979 + 0.236866488606281i	1.16065371360130 + 0.229594605635801i	1.18002447984379 + 0.222097592451339i	1.19901473780630 + 0.214423848225160i	1.21760654493611 + 0.206618094255350i	1.23578123623942 + 0.198721196569084i	1.25351954994675 + 0.190770056714433i	1.27080179315862 + 0.182797567075762i	1.28760803244820 + 0.174832625559796i	1.30391829607220 + 0.166900203208146i	1.31971277647902 + 0.159021457319349i	1.33497202401996 + 0.151213882077500i
90	0.873587421551942 - 0.00738024889283135i	0.891562245357814 - 0.0159015776231364i	0.909068299072147 - 0.0242753384201420i	0.926114399279740 - 0.0324912952418344i	0.942709905286106 - 0.0405391445965700i	0.958864743499255 - 0.0484085063152065i	0.974589425467048 - 0.0560889181552866i	0.989895059128234 - 0.0635698355055334i	1.00479335290404 - 0.0708406374627991i	1.01929661232429 - 0.0778906405256843i	1.03341772894510 - 0.0847091210839315i	1.04717016137308 - 0.0912853477774426i	1.06056790826148 - 0.0976086246504061i	1.07362547318632 - 0.103668345830690i	1.08635782134454 - 0.109454062221635i	1.09878032804198 - 0.114955560402599i	1.11090871895822 - 0.120162953596641i	1.12275900219177 - 0.125066784183039i	1.13434739210551 - 0.129658136815975i	1.14569022501700 - 0.133928760765802i	1.15680386681728 - 0.137871199640251i	1.16770461266367 - 0.141478926184411i	1.17840857898681 - 0.144746479417531i	1.18893158818707 - 0.147669600964853i	1.19928904657798 - 0.150245367105737i	1.20949581636860 - 0.152472312808242i	1.21956608276204 - 0.154350543882489i	1.22951321757930 - 0.155881833378946i	1.23934964118312 - 0.157069698503858i	1.24908668485879 - 0.157919454635579i	1.25873445618234 - 0.158438243505300i	1.26830171024204 - 0.158635033251147i	1.27779572984416 - 0.158520588849356i	1.28722221799494 - 0.158107412342266i	1.29658520597861 - 0.157409653283251i	1.30588698022212 - 0.156442990854755i	1.31512803083818 - 0.155224490132225i	1.32430702426823 - 0.153772435908030i	1.33342080181967 - 0.152106148297727i	1.34246440513353 - 0.150245784978081i	1.35143112877015 - 0.148212135313899i	1.36031259920869 - 0.146026411794488i	1.36909887867594 - 0.143710044114753i	1.37777859140283 - 0.141284480911174i	1.38633906920244 - 0.138771003625594i	1.39476651270945 - 0.136190556262218i	1.40304616424409 - 0.133563593973317i	1.41116248807629 - 0.130909952513125i	1.41909935386603 - 0.128248739691027i
91.25	0.878181733290493 + 0.456043145649350i	0.886449784258059 + 0.454931330343470i	0.893868370939487 + 0.453755291941846i	0.900441142209100 + 0.452495843147736i	0.906172584799825 + 0.451131292631032i	0.911068184873779 + 0.449637171391380i	0.915134625676961 + 0.447985936366663i	0.918380030021825 + 0.446146652052458i	0.920814258322702 + 0.444084652235438i	0.922449275225206 + 0.441761185890807i	0.923299600515666 + 0.439133054069100i	0.923382862898931 + 0.436152248501051i	0.922720478242502 + 0.432765608058534i	0.921338476703928 + 0.428914516589376i	0.919268505251655 + 0.424534675551360i	0.916549032597729 + 0.419555997908242i	0.913226781124621 + 0.413902686472862i	0.909358402985054 + 0.407493580632349i	0.905012402331020 + 0.400242879932829i	0.900271278776267 + 0.392061379985796i	0.895233824089969 + 0.382858382276066i	0.890017439902118 + 0.372544458264954i	0.884760255242529 + 0.361035248865388i	0.879622709450199 + 0.348256446716849i	0.874788137308597 + 0.334150019527606i	0.870461772458661 + 0.318681565458272i	0.866867515176244 + 0.301848430746013i	0.864241854555451 + 0.283687872746720i	0.862824564994099 + 0.264284167690672i	0.862846264233606 + 0.243773247876576i	0.864513610219838 + 0.222343363482980i	0.867993700968875 + 0.200230557994293i	0.873399882532486 + 0.177708497504644i	0.880781373282442 + 0.155073302309908i	0.890118677003115 + 0.132625193797800i	0.901325713580540 + 0.110649585034148i	0.914258244648521 + 0.0894003897466879i	0.928726961033554 + 0.0690877417664130i	0.944512909093857 + 0.0498712398199558i	0.961382903212897 + 0.0318586582357086i	0.979103077045825 + 0.0151091518160646i	0.997449491013870 - 0.000360486401280528i	1.01621546342643 - 0.0145679979221787i	1.03521585365210 - 0.0275574978444817i	1.05428884433545 - 0.0393918431277793i	1.07329587766289 - 0.0501460232122582i	1.09212036676229 - 0.0599017695857804i	1.11066569620152 - 0.0687433788189195i	1.12885289638735 - 0.0767546271630199i
92.5	NaN + 0.00000000000000i	NaN + 0.00000000000000i	NaN + 0.00000000000000i	NaN + 0.00000000000000i	NaN + 0.00000000000000i	NaN + 0.00000000000000i	NaN + 0.00000000000000i	NaN + 0.00000000000000i	NaN + 0.00000000000000i	NaN + 0.00000000000000i	NaN + 0.00000000000000i	NaN + 0.00000000000000i	NaN + 0.00000000000000i	NaN + 0.00000000000000i	NaN + 0.00000000000000i	NaN + 0.00000000000000i	NaN + 0.00000000000000i	NaN + 0.00000000000000i	NaN + 0.00000000000000i	NaN + 0.00000000000000i	NaN + 0.00000000000000i	NaN + 0.00000000000000i	NaN + 0.00000000000000i	NaN + 0.00000000000000i	NaN + 0.00000000000000i	NaN + 0.00000000000000i	NaN + 0.00000000000000i	NaN + 0.00000000000000i	NaN + 0.00000000000000i	NaN + 0.00000000000000i	NaN + 0.00000000000000i	NaN + 0.00000000000000i	NaN + 0.00000000000000i	NaN + 0.00000000000000i	NaN + 0.00000000000000i	NaN + 0.00000000000000i	NaN + 0.00000000000000i	NaN + 0.00000000000000i	NaN + 0.00000000000000i	NaN + 0.00000000000000i	NaN + 0.00000000000000i	NaN + 0.00000000000000i	NaN + 0.00000000000000i	NaN + 0.00000000000000i	NaN + 0.00000000000000i	NaN + 0.00000000000000i	NaN + 0.00000000000000i	NaN + 0.00000000000000i	NaN + 0.00000000000000i
93.75	NaN + 0.00000000000000i	NaN + 0.00000000000000i	NaN + 0.00000000000000i	NaN + 0.00000000000000i	NaN + 0.00000000000000i	NaN + 0.00000000000000i	NaN + 0.00000000000000i	NaN + 0.00000000000000i	NaN + 0.00000000000000i	NaN + 0.00000000000000i	NaN + 0.00000000000000i	NaN + 0.00000000000000i	NaN + 0.00000000000000i	NaN + 0.00000000000000i	NaN + 0.00000000000000i	NaN + 0.00000000000000i	NaN + 0.00000000000000i	NaN + 0.00000000000000i	NaN + 0.00000000000000i	NaN + 0.00000000000000i	NaN + 0.00000000000000i	NaN + 0.00000000000000i	NaN + 0.00000000000000i	NaN + 0.00000000000000i	NaN + 0.00000000000000i	NaN + 0.00000000000000i	NaN + 0.00000000000000i	NaN + 0.00000000000000i	NaN + 0.00000000000000i	NaN + 0.00000000000000i	NaN + 0.00000000000000i	NaN + 0.00000000000000i	NaN + 0.00000000000000i	NaN + 0.00000000000000i	NaN + 0.00000000000000i	NaN + 0.00000000000000i	NaN + 0.00000000000000i	NaN + 0.00000000000000i	NaN + 0.00000000000000i	NaN + 0.00000000000000i	NaN + 0.00000000000000i	NaN + 0.00000000000000i	NaN + 0.00000000000000i	NaN + 0.00000000000000i	NaN + 0.00000000000000i	NaN + 0.00000000000000i	NaN + 0.00000000000000i	NaN + 0.00000000000000i	NaN + 0.00000000000000i
95	0.463916456393239 - 0.527287775459557i	0.474673656670200 - 0.528836896333658i	0.484087301392891 - 0.530799494739585i	0.492162369289020 - 0.533211890401528i	0.498905255869609 - 0.536116744130513i	0.504324574894808 - 0.539563749532338i	0.508432178252842 - 0.543610392518098i	0.511244454910295 - 0.548322758913201i	0.512783983057491 - 0.553776354106404i	0.513081623705957 - 0.560056873774871i	0.512179156685152 - 0.567260827879915i	0.510132567063751 - 0.575495867216440i	0.507016083993643 - 0.584880588446758i	0.502927042337735 - 0.595543496483713i	0.497991560781555 - 0.607620683077037i	0.492370880946368 - 0.621251647901265i	0.486267956456864 - 0.636572572524656i	0.479933487530589 - 0.653706318935345i	0.473670058774831 - 0.672748566883851i	NaN + 0.00000000000000i	NaN + 0.00000000000000i	NaN + 0.00000000000000i	NaN + 0.00000000000000i	NaN + 0.00000000000000i	NaN + 0.00000000000000i	NaN + 0.00000000000000i	NaN + 0.00000000000000i	NaN + 0.00000000000000i	NaN + 0.00000000000000i	NaN + 0.00000000000000i	NaN + 0.00000000000000i	NaN + 0.00000000000000i	NaN + 0.00000000000000i	NaN + 0.00000000000000i	NaN + 0.00000000000000i	NaN + 0.00000000000000i	NaN + 0.00000000000000i	NaN + 0.00000000000000i	NaN + 0.00000000000000i	NaN + 0.00000000000000i	NaN + 0.00000000000000i	NaN + 0.00000000000000i	NaN + 0.00000000000000i	NaN + 0.00000000000000i	NaN + 0.00000000000000i	NaN + 0.00000000000000i	NaN + 0.00000000000000i	NaN + 0.00000000000000i	NaN + 0.00000000000000i
96.25	0.659096284814783 + 0.144319966158455i	0.680426753085335 + 0.153700012002635i	0.701047435068537 + 0.163495553384230i	0.721000916397316 + 0.173686241983199i	0.740328498590418 + 0.184249234065417i	0.759069840972150 + 0.195159034453999i	0.777262561786902 + 0.206387420702502i	0.794941811941804 + 0.217903455769089i	0.812139837652361 + 0.229673595170530i	0.828885550519983 + 0.241661891291238i	0.845204124911774 + 0.253830293400478i	0.861116642673944 + 0.266139037273311i	0.876639804006503 + 0.278547113495731i	0.891785720710212 + 0.291012799011308i	0.906561804100765 + 0.303494232690474i	0.920970754934281 + 0.315950013079459i	0.935010657109603 + 0.328339795317519i	0.948675171189445 + 0.340624864630446i	0.961953818424987 + 0.352768665787322i	0.974832341431922 + 0.364737271233218i	0.987293124302431 + 0.376499774935986i	0.999315652948183 + 0.388028603884767i	1.01087699589634 + 0.399299744192088i	1.02195228649285 + 0.410292883467844i	1.03251518928268 + 0.420991475221560i	1.04253833593259 + 0.431382734283431i	1.05199371911601 + 0.441457574518829i	1.06085303598312 + 0.451210501448085i	1.06908797592789 + 0.460639472869177i	1.07667045014240 + 0.469745740368715i	1.08357276278938 + 0.478533683877541i	1.08976772546244 + 0.487010650371949i	1.09522871794256 + 0.495186806617088i	1.09992969912515 + 0.503075014647413i	1.10384517246011 + 0.510690737608537i	1.10695011039407 + 0.518051982741941i	1.10921984221863 + 0.525179287753920i	1.11062990950514 + 0.532095756634516i	1.11115589303250 + 0.538827151225269i	1.11077321488132 + 0.545402045532968i	1.10945691927534 + 0.551852051002524i	1.10718143590397 + 0.558212122770808i	1.10392033000524 + 0.564520959427707i	1.09964604460384 + 0.570821512135661i	1.09432964225296 + 0.577161623284875i	1.08794055679696 + 0.583594820405951i	1.08044637062010 + 0.590181298092245i	1.07181264041262 + 0.596989129524358i	1.06200280592625 + 0.604095760149939i
97.5	0.835500349962177 + 0.384118252562865i	0.856743007043798 + 0.382135953631709i	0.877269417662465 + 0.380570059517542i	0.897078933718985 + 0.379404107823795i	0.916171990077023 + 0.378622110415542i	0.934549932515944 + 0.378208556706834i	0.952214855259925 + 0.378148409651518i	0.969169447186115 + 0.378427097251973i	0.985416845761310 + 0.379030502030592i	1.00096049775488 + 0.379944950586372i	1.01580402581414 + 0.381157205086871i	1.02995110005700 + 0.382654458312679i	1.04340531391459 + 0.384424333672945i	1.05617006354679 + 0.386454891448992i	1.06824843023969 + 0.388734642383099i	1.07964306527265 + 0.391252569619998i	1.09035607681353 + 0.393998159923176i	1.10038891845024 + 0.396961445024502i	1.10974227900195 + 0.400133053935445i	1.11841597326529 + 0.403504277043239i	1.12640883333966 + 0.407067142850669i	1.13371860014439 + 0.410814508299372i	1.14034181468398 + 0.414740163747456i	1.14627370854386 + 0.418838953877226i	1.15150809300959 + 0.423106916090005i	1.15603724610112 + 0.427541438331910i	1.15985179671540 + 0.432141438805260i	1.16294060498021 + 0.436907570682688i	1.16529063786312 + 0.441842455798075i	1.16688683907328 + 0.446950952376889i	1.16771199237328 + 0.452240463253686i	1.16774657763850 + 0.457721292780237i	1.16696861942517 + 0.463407062843704i	1.16535352854741 + 0.469315201227240i	1.16287393836851 + 0.475467519101227i	1.15949953940585 + 0.481890898946521i	1.15519691878567 + 0.488618119940474i	1.14992941556033 + 0.495688855096524i	1.14365700970287 + 0.503150883644143i	1.13633627289352 + 0.511061573698733i	1.12792042478530 + 0.519489704667258i	1.11835956201574 + 0.528517716415887i	1.10760116293935 + 0.538244492962894i	1.09559102517198 + 0.548788811427511i	1.08227487498960 + 0.560293609143021i	1.06760101130729 + 0.572931235969021i	1.05152453221779 + 0.586909849049826i	1.03401396534318 + 0.602481041084376i	1.01506151504927 + 0.619948606969677i
98.75	NaN + 0.00000000000000i	NaN + 0.00000000000000i	NaN + 0.00000000000000i	NaN + 0.00000000000000i	0.633589987959444 + 0.680159270140911i	0.644762190413340 + 0.674995845563188i	0.655938547952234 + 0.670543584377016i	0.667119381355966 + 0.666831140590603i	0.678305476687251 + 0.663880063593209i	0.689498476744492 + 0.661704434649216i	0.700701133083347 + 0.660310605187721i	0.711917400157048 + 0.659697036131762i	0.723152362059044 + 0.659854240040665i	0.734411991957184 + 0.660764830891997i	0.745702754220391 + 0.662403689095172i	0.757031069047600 + 0.664738250992184i	0.768402668618202 + 0.667728931969347i	0.779821881757225 + 0.671329689884235i	0.791290890155375 + 0.675488730657204i	0.802809002588377 + 0.680149350810125i	NaN + 0.00000000000000i	NaN + 0.00000000000000i	NaN + 0.00000000000000i	NaN + 0.00000000000000i	NaN + 0.00000000000000i	NaN + 0.00000000000000i	NaN + 0.00000000000000i	NaN + 0.00000000000000i	NaN + 0.00000000000000i	NaN + 0.00000000000000i	NaN + 0.00000000000000i	NaN + 0.00000000000000i	NaN + 0.00000000000000i	NaN + 0.00000000000000i	NaN + 0.00000000000000i	NaN + 0.00000000000000i	NaN + 0.00000000000000i	NaN + 0.00000000000000i	NaN + 0.00000000000000i	NaN + 0.00000000000000i	NaN + 0.00000000000000i	NaN + 0.00000000000000i	NaN + 0.00000000000000i	NaN + 0.00000000000000i	NaN + 0.00000000000000i	NaN + 0.00000000000000i	NaN + 0.00000000000000i	NaN + 0.00000000000000i	NaN + 0.00000000000000i
100	NaN + 0.00000000000000i	NaN + 0.00000000000000i	NaN + 0.00000000000000i	NaN + 0.00000000000000i	NaN + 0.00000000000000i	NaN + 0.00000000000000i	NaN + 0.00000000000000i	NaN + 0.00000000000000i	NaN + 0.00000000000000i	NaN + 0.00000000000000i	NaN + 0.00000000000000i	NaN + 0.00000000000000i	NaN + 0.00000000000000i	NaN + 0.00000000000000i	NaN + 0.00000000000000i	NaN + 0.00000000000000i	NaN + 0.00000000000000i	NaN + 0.00000000000000i	NaN + 0.00000000000000i	NaN + 0.00000000000000i	NaN + 0.00000000000000i	NaN + 0.00000000000000i	NaN + 0.00000000000000i	NaN + 0.00000000000000i	NaN + 0.00000000000000i	NaN + 0.00000000000000i	NaN + 0.00000000000000i	NaN + 0.00000000000000i	NaN + 0.00000000000000i	NaN + 0.00000000000000i	NaN + 0.00000000000000i	NaN + 0.00000000000000i	NaN + 0.00000000000000i	NaN + 0.00000000000000i	NaN + 0.00000000000000i	NaN + 0.00000000000000i	NaN + 0.00000000000000i	NaN + 0.00000000000000i	0.652110925823335 + 0.660196942921074i	0.690436197956827 + 0.630974659424809i	0.727866184368432 + 0.604767775120085i	0.764169425566092 + 0.581155811495497i	0.799210211825168 + 0.559771574487373i	0.832917980792152 + 0.540302145349696i	0.865265263010529 + 0.522484654875260i	0.896252280830705 + 0.506100029498728i	0.925896423925279 + 0.490966383019262i	0.954225177927929 + 0.476932846414343i	0.981271448000338 + 0.463874148683790i
[truncated: 702 more columns]

## Sheet: Fig1e
LFP (spinal)
freq/time	-1	-0.996	-0.992	-0.988	-0.984	-0.98	-0.976	-0.972	-0.968	-0.964	-0.96	-0.956	-0.952	-0.948	-0.944	-0.94	-0.936	-0.932	-0.928	-0.924	-0.92	-0.916	-0.912	-0.908	-0.904	-0.9	-0.896	-0.892	-0.888	-0.884	-0.88	-0.876	-0.872	-0.868	-0.864	-0.86	-0.856	-0.852	-0.848	-0.844	-0.84	-0.836	-0.832	-0.828	-0.824	-0.82	-0.816	-0.812	-0.808
1.25	5.52711	5.53321	5.53879	5.54386	5.54846	5.55259	5.55629	5.55957	5.56245	5.56495	5.5671	5.56891	5.5704	5.5716	5.57252	5.57318	5.5736	5.57379	5.57377	5.57355	5.57314	5.57256	5.57181	5.5709	5.56984	5.56864	5.5673	5.56583	5.56422	5.56248	5.56061	5.55861	5.55649	5.55425	5.55187	5.54938	5.54677	5.54405	5.54121	5.53827	5.53523	5.53211	5.5289	5.52562	5.52228	5.51891	5.5155	5.51208	5.50866
2.5	5.90349	5.91797	5.93199	5.94554	5.95865	5.97132	5.98357	5.99539	6.00682	6.01784	6.02849	6.03876	6.04868	6.05824	6.06747	6.07637	6.08496	6.09324	6.10123	6.10894	6.11637	6.12354	6.13046	6.13714	6.14359	6.14982	6.15583	6.16164	6.16725	6.17267	6.17792	6.18299	6.1879	6.19266	6.19725	6.20171	6.20602	6.2102	6.21425	6.21817	6.22197	6.22566	6.22923	6.23269	6.23603	6.23928	6.24241	6.24545	6.24838
3.75	6.03726	6.05339	6.06905	6.08426	6.09902	6.11334	6.12725	6.14074	6.15384	6.16655	6.17889	6.19087	6.2025	6.2138	6.22478	6.23545	6.24582	6.25592	6.26575	6.27532	6.28465	6.29376	6.30265	6.31133	6.31983	6.32814	6.33629	6.34427	6.35211	6.35981	6.36739	6.37484	6.38217	6.38941	6.39654	6.40357	6.41052	6.41738	6.42416	6.43086	6.43747	6.44401	6.45048	6.45686	6.46316	6.46938	6.47552	6.48157	6.48753
5	5.97883	5.99246	6.00558	6.0182	6.03033	6.042	6.05322	6.064	6.07436	6.08432	6.0939	6.10312	6.112	6.12055	6.1288	6.13678	6.14449	6.15197	6.15923	6.16631	6.17321	6.17997	6.1866	6.19313	6.19958	6.20598	6.21233	6.21866	6.22499	6.23134	6.23772	6.24415	6.25064	6.25719	6.26383	6.27056	6.27739	6.28431	6.29134	6.29847	6.30571	6.31305	6.32048	6.32801	6.33562	6.34331	6.35106	6.35888	6.36674
6.25	5.91782	5.93029	5.94221	5.95361	5.96449	5.97486	5.98474	5.99413	6.00307	6.01154	6.01959	6.0272	6.03441	6.04123	6.04767	6.05375	6.05948	6.06489	6.06999	6.0748	6.07933	6.08361	6.08765	6.09146	6.09508	6.0985	6.10177	6.10488	6.10786	6.11073	6.1135	6.11619	6.11882	6.1214	6.12394	6.12647	6.12899	6.13152	6.13406	6.13664	6.13927	6.14194	6.14467	6.14747	6.15034	6.15329	6.15633	6.15944	6.16265
7.5	5.8572	5.86837	5.87891	5.88882	5.8981	5.90677	5.91482	5.92227	5.92911	5.93535	5.94099	5.94605	5.95052	5.9544	5.95772	5.96046	5.96264	5.96426	5.96533	5.96585	5.96584	5.96528	5.9642	5.9626	5.96049	5.95788	5.95478	5.95119	5.94713	5.9426	5.93763	5.93223	5.92641	5.92018	5.91357	5.9066	5.89928	5.89164	5.8837	5.8755	5.86706	5.85841	5.84958	5.84062	5.83155	5.82243	5.81328	5.80417	5.79512
8.75	5.73453	5.74247	5.74964	5.75604	5.76169	5.76657	5.77069	5.77405	5.77666	5.7785	5.77958	5.77991	5.77948	5.7783	5.77637	5.77368	5.77025	5.76607	5.76116	5.75551	5.74912	5.74201	5.73419	5.72566	5.71642	5.7065	5.69591	5.68466	5.67276	5.66025	5.64713	5.63345	5.61922	5.60449	5.58928	5.57365	5.55763	5.54129	5.52469	5.50788	5.49094	5.47395	5.45698	5.44014	5.42352	5.40721	5.39132	5.37595	5.36122
10	5.63224	5.63966	5.64634	5.65229	5.65751	5.662	5.66576	5.66879	5.67111	5.67272	5.67361	5.6738	5.67329	5.67209	5.67019	5.66762	5.66437	5.66045	5.65587	5.65064	5.64478	5.63829	5.63118	5.62347	5.61517	5.60631	5.59689	5.58693	5.57647	5.56551	5.55409	5.54224	5.52998	5.51735	5.50438	5.49111	5.47758	5.46383	5.44992	5.43588	5.42177	5.40765	5.39357	5.37959	5.36577	5.35217	5.33884	5.32586	5.31328
11.25	5.52797	5.53645	5.5443	5.55155	5.55819	5.56424	5.5697	5.57459	5.57891	5.58267	5.58589	5.58857	5.59073	5.59236	5.5935	5.59414	5.5943	5.59398	5.59321	5.592	5.59034	5.58827	5.58578	5.5829	5.57963	5.576	5.572	5.56766	5.563	5.55801	5.55273	5.54715	5.54131	5.5352	5.52886	5.52229	5.51551	5.50853	5.50137	5.49406	5.4866	5.47901	5.47131	5.46353	5.45566	5.44775	5.43979	5.43182	5.42385
12.5	5.31084	5.3155	5.31945	5.32272	5.3253	5.32722	5.32848	5.3291	5.32909	5.32846	5.32724	5.32543	5.32307	5.32016	5.31673	5.31281	5.30841	5.30356	5.29829	5.29262	5.2866	5.28024	5.27358	5.26666	5.25951	5.25217	5.24469	5.23709	5.22941	5.22171	5.21402	5.20639	5.19885	5.19144	5.18421	5.1772	5.17043	5.16395	5.15779	5.15197	5.14653	5.14147	5.13683	5.13261	5.12883	5.12549	5.12259	5.12013	5.11811
13.75	5.10309	5.1036	5.10325	5.10204	5.09998	5.09708	5.09334	5.08877	5.08338	5.07719	5.0702	5.06243	5.05391	5.04464	5.03465	5.02397	5.01263	5.00067	4.98811	4.97501	4.96141	4.94736	4.93293	4.91818	4.90318	4.88802	4.87276	4.85752	4.84237	4.82743	4.81279	4.79857	4.78487	4.7718	4.75946	4.74795	4.73736	4.72777	4.71924	4.71182	4.70555	4.70045	4.69651	4.69372	4.69204	4.69143	4.69182	4.69315	4.69534
15	5.05107	5.05494	5.05814	5.06067	5.06254	5.06377	5.06437	5.06434	5.06371	5.06249	5.06068	5.05831	5.05539	5.05194	5.04797	5.0435	5.03855	5.03314	5.02729	5.02102	5.01434	5.00729	4.99988	4.99214	4.98409	4.97575	4.96714	4.95829	4.94923	4.93996	4.93052	4.92093	4.91122	4.90139	4.89147	4.88148	4.87143	4.86135	4.85125	4.84113	4.83102	4.82093	4.81086	4.80083	4.79083	4.78089	4.77099	4.76116	4.75138
16.25	4.97236	4.97743	4.9819	4.98576	4.98904	4.99175	4.99389	4.99548	4.99654	4.99708	4.99711	4.99665	4.99571	4.99431	4.99246	4.99018	4.98748	4.98439	4.98092	4.97708	4.9729	4.96839	4.96356	4.95844	4.95304	4.94738	4.94147	4.93533	4.92898	4.92244	4.91571	4.90882	4.90177	4.89459	4.88728	4.87986	4.87234	4.86473	4.85703	4.84927	4.84145	4.83357	4.82566	4.8177	4.80972	4.80171	4.79368	4.78565	4.77761
17.5	4.80893	4.81036	4.81104	4.81097	4.81018	4.80867	4.80646	4.80356	4.79998	4.79574	4.79086	4.78536	4.77926	4.77259	4.76537	4.75764	4.74942	4.74075	4.73166	4.7222	4.7124	4.70233	4.69201	4.68152	4.67089	4.6602	4.64949	4.63884	4.6283	4.61794	4.60782	4.59801	4.58857	4.57956	4.57103	4.56304	4.55563	4.54884	4.5427	4.53724	4.53247	4.52841	4.52504	4.52236	4.52036	4.51901	4.51827	4.51812	4.51851
18.75	4.74851	4.75092	4.75263	4.75365	4.75399	4.75367	4.7527	4.75108	4.74884	4.74599	4.74255	4.73853	4.73395	4.72884	4.72322	4.7171	4.71052	4.70351	4.69609	4.68829	4.68015	4.6717	4.66298	4.65403	4.6449	4.63561	4.62623	4.61679	4.60734	4.59794	4.58863	4.57946	4.57049	4.56176	4.55333	4.54523	4.53752	4.53023	4.5234	4.51707	4.51127	4.50601	4.50132	4.49721	4.49368	4.49074	4.48837	4.48657	4.48532
20	4.73258	4.73733	4.74148	4.74505	4.74804	4.75047	4.75235	4.7537	4.75452	4.75484	4.75466	4.754	4.75287	4.7513	4.7493	4.74689	4.74408	4.74088	4.73733	4.73343	4.72921	4.72469	4.71988	4.71481	4.70949	4.70395	4.6982	4.69227	4.68619	4.67996	4.67362	4.66718	4.66066	4.65409	4.64749	4.64088	4.63428	4.6277	4.62118	4.61471	4.60834	4.60206	4.59589	4.58986	4.58397	4.57824	4.57267	4.56727	4.56205
21.25	4.63967	4.6418	4.64321	4.64391	4.64391	4.64322	4.64186	4.63984	4.63716	4.63385	4.62993	4.6254	4.6203	4.61464	4.60844	4.60174	4.59455	4.5869	4.57883	4.57037	4.56155	4.55241	4.543	4.53334	4.52349	4.51349	4.50339	4.49323	4.48306	4.47295	4.46293	4.45305	4.44337	4.43393	4.42479	4.41598	4.40754	4.39951	4.39193	4.38481	4.37818	4.37206	4.36646	4.36137	4.3568	4.35274	4.34917	4.34609	4.34345
22.5	4.62163	4.62459	4.62685	4.62844	4.62936	4.62961	4.62923	4.62821	4.62658	4.62435	4.62153	4.61814	4.6142	4.60974	4.60476	4.5993	4.59337	4.587	4.58022	4.57305	4.56552	4.55766	4.5495	4.54107	4.53241	4.52354	4.5145	4.50533	4.49605	4.48671	4.47733	4.46794	4.45859	4.4493	4.4401	4.43103	4.42209	4.41333	4.40475	4.39639	4.38825	4.38034	4.37268	4.36528	4.35813	4.35124	4.34461	4.33823	4.33209
23.75	4.63606	4.64107	4.64543	4.64917	4.65228	4.65479	4.6567	4.65802	4.65876	4.65892	4.65854	4.6576	4.65613	4.65414	4.65164	4.64864	4.64515	4.6412	4.63679	4.63194	4.62666	4.62097	4.61488	4.60841	4.60157	4.59439	4.58687	4.57904	4.57091	4.56251	4.55384	4.54492	4.53579	4.52644	4.51691	4.50721	4.49735	4.48737	4.47728	4.46709	4.45683	4.44652	4.43617	4.42581	4.41545	4.4051	4.3948	4.38456	4.37438
25	4.56093	4.56415	4.56666	4.56848	4.56962	4.57008	4.56988	4.56903	4.56755	4.56544	4.56272	4.5594	4.55551	4.55105	4.54606	4.54054	4.53452	4.52802	4.52106	4.51368	4.50589	4.49773	4.48922	4.4804	4.47129	4.46193	4.45235	4.44259	4.43269	4.42268	4.41259	4.40248	4.39236	4.38229	4.3723	4.36242	4.35269	4.34314	4.33381	4.32472	4.3159	4.30738	4.29918	4.29131	4.28379	4.27663	4.26984	4.26342	4.25738
26.25	4.46994	4.47052	4.47027	4.46919	4.46729	4.46456	4.46103	4.45669	4.45155	4.44562	4.43893	4.43147	4.42326	4.41433	4.40469	4.39437	4.38339	4.37178	4.35958	4.34681	4.33352	4.31976	4.30558	4.29103	4.27618	4.26108	4.24581	4.23045	4.21508	4.19979	4.18466	4.16979	4.15528	4.14121	4.12769	4.11481	4.10265	4.09128	4.08079	4.07121	4.06261	4.05502	4.04844	4.04287	4.03832	4.03474	4.03209	4.03033	4.02938
27.5	4.4777	4.48117	4.48394	4.486	4.48738	4.48807	4.48809	4.48745	4.48615	4.48422	4.48166	4.47848	4.4747	4.47033	4.4654	4.45991	4.45388	4.44734	4.4403	4.43279	4.42483	4.41644	4.40765	4.39849	4.38898	4.37915	4.36905	4.35869	4.34811	4.33735	4.32644	4.31541	4.30432	4.29318	4.28205	4.27094	4.25991	4.24899	4.23821	4.22761	4.21721	4.20704	4.19713	4.1875	4.17818	4.16918	4.1605	4.15217	4.14419
28.75	4.44759	4.4528	4.45739	4.46137	4.46476	4.46756	4.46979	4.47146	4.47258	4.47316	4.47322	4.47277	4.47183	4.4704	4.46851	4.46617	4.46339	4.46019	4.45659	4.45261	4.44826	4.44356	4.43853	4.43318	4.42753	4.42161	4.41543	4.40901	4.40237	4.39552	4.38849	4.3813	4.37395	4.36648	4.35889	4.3512	4.34343	4.3356	4.32773	4.31981	4.31188	4.30393	4.296	4.28807	4.28017	4.27231	4.26449	4.25672	4.24901
30	4.30005	4.30177	4.30276	4.30304	4.30261	4.30149	4.29969	4.29723	4.29412	4.29039	4.28605	4.28112	4.27563	4.26961	4.26307	4.25606	4.2486	4.24073	4.23248	4.22391	4.21504	4.20593	4.19662	4.18716	4.17761	4.16802	4.15844	4.14893	4.13955	4.13035	4.12139	4.11273	4.1044	4.09647	4.08898	4.08196	4.07545	4.06947	4.06405	4.05921	4.05493	4.05124	4.04811	4.04554	4.0435	4.04196	4.0409	4.04028	4.04006
31.25	4.21175	4.21284	4.21319	4.21282	4.21174	4.20996	4.2075	4.20436	4.20058	4.19617	4.19114	4.18553	4.17935	4.17263	4.16541	4.15772	4.14959	4.14106	4.13217	4.12297	4.1135	4.10381	4.09396	4.08401	4.07401	4.06402	4.05412	4.04435	4.03479	4.02551	4.01656	4.008	3.99991	3.99232	3.9853	3.97887	3.97309	3.96798	3.96355	3.95983	3.95681	3.95449	3.95286	3.95188	3.95154	3.9518	3.95262	3.95395	3.95575
32.5	4.20754	4.21184	4.21556	4.2187	4.2213	4.22335	4.22488	4.22589	4.22641	4.22645	4.22603	4.22516	4.22386	4.22216	4.22007	4.21761	4.2148	4.21166	4.20821	4.20448	4.20048	4.19624	4.19178	4.18713	4.18229	4.17731	4.17219	4.16697	4.16167	4.1563	4.15088	4.14545	4.14001	4.13459	4.1292	4.12386	4.11859	4.1134	4.10831	4.10332	4.09844	4.09369	4.08907	4.08458	4.08024	4.07604	4.07198	4.06806	4.06428
33.75	4.12466	4.12731	4.12933	4.13073	4.13153	4.13174	4.13138	4.13047	4.12903	4.12707	4.12463	4.12171	4.11835	4.11457	4.1104	4.10586	4.10098	4.0958	4.09034	4.08464	4.07874	4.07265	4.06643	4.0601	4.0537	4.04727	4.04084	4.03445	4.02814	4.02192	4.01585	4.00994	4.00422	3.99872	3.99347	3.98848	3.98376	3.97934	3.97522	3.9714	3.9679	3.9647	3.96181	3.95922	3.95691	3.95487	3.9531	3.95156	3.95025
35	4.07829	4.08015	4.08134	4.0819	4.08184	4.08116	4.0799	4.07807	4.0757	4.0728	4.06941	4.06554	4.06123	4.05651	4.0514	4.04594	4.04017	4.03412	4.02782	4.02132	4.01465	4.00786	4.00098	3.99406	3.98713	3.98025	3.97344	3.96675	3.96021	3.95385	3.94772	3.94184	3.93623	3.93092	3.92592	3.92126	3.91694	3.91297	3.90935	3.90607	3.90314	3.90055	3.89828	3.89631	3.89464	3.89323	3.89208	3.89115	3.89043
36.25	4.1314	4.13593	4.13984	4.14317	4.14592	4.1481	4.14972	4.15081	4.15136	4.15141	4.15095	4.15001	4.1486	4.14674	4.14444	4.14173	4.13862	4.13512	4.13125	4.12704	4.1225	4.11765	4.11251	4.1071	4.10143	4.09553	4.08942	4.08311	4.07663	4.06999	4.06321	4.05631	4.0493	4.04222	4.03506	4.02785	4.02061	4.01335	4.00608	3.99883	3.9916	3.9844	3.97725	3.97017	3.96315	3.95623	3.94939	3.94266	3.93604
37.5	4.14196	4.14672	4.15083	4.15431	4.15715	4.15938	4.16099	4.16201	4.16243	4.16226	4.16153	4.16024	4.1584	4.15602	4.15312	4.14972	4.14581	4.14143	4.13659	4.13129	4.12557	4.11944	4.11291	4.106	4.09875	4.09116	4.08326	4.07508	4.06663	4.05794	4.04905	4.03996	4.03072	4.02136	4.01189	4.00235	3.99277	3.98317	3.9736	3.96408	3.95464	3.94531	3.93612	3.9271	3.91827	3.90967	3.90131	3.89323	3.88543
38.75	4.09677	4.10021	4.10295	4.10501	4.10638	4.10708	4.10711	4.10649	4.10523	4.10334	4.10082	4.09771	4.09399	4.0897	4.08485	4.07945	4.07353	4.06709	4.06017	4.05278	4.04494	4.03669	4.02804	4.01902	4.00967	4	3.99006	3.97988	3.96949	3.95893	3.94823	3.93744	3.92659	3.91573	3.90489	3.89412	3.88347	3.87297	3.86267	3.8526	3.84281	3.83335	3.82423	3.81551	3.80721	3.79936	3.79199	3.78511	3.77876
40	4.06442	4.06797	4.07087	4.07311	4.0747	4.07566	4.07599	4.07572	4.07486	4.07341	4.07141	4.06885	4.06577	4.06218	4.05809	4.05354	4.04854	4.04311	4.03728	4.03108	4.02453	4.01766	4.01049	4.00306	3.9954	3.98754	3.97951	3.97135	3.96308	3.95474	3.94637	3.93801	3.92967	3.9214	3.91324	3.9052	3.89733	3.88965	3.88219	3.87497	3.86802	3.86137	3.85502	3.849	3.84331	3.83798	3.83301	3.82841	3.82417
41.25	4.0417	4.046	4.04967	4.05273	4.05519	4.05707	4.05837	4.05912	4.05932	4.059	4.05817	4.05684	4.05504	4.05277	4.05008	4.04696	4.04345	4.03957	4.03533	4.03077	4.02591	4.02077	4.01538	4.00977	4.00397	3.99799	3.99188	3.98566	3.97936	3.97301	3.96663	3.96026	3.95393	3.94767	3.94149	3.93544	3.92953	3.92378	3.91823	3.91289	3.90777	3.90291	3.89831	3.89398	3.88994	3.88619	3.88274	3.87959	3.87675
42.5	3.99221	3.9959	3.99896	4.0014	4.00323	4.00448	4.00515	4.00526	4.00482	4.00387	4.0024	4.00045	3.99804	3.99518	3.9919	3.98822	3.98417	3.97978	3.97507	3.97008	3.96482	3.95934	3.95367	3.94783	3.94187	3.93581	3.9297	3.92356	3.91743	3.91136	3.90536	3.89948	3.89375	3.88821	3.88287	3.87778	3.87295	3.86841	3.86418	3.86028	3.85672	3.85352	3.85068	3.84821	3.84611	3.84437	3.843	3.84197	3.84129
43.75	3.95367	3.95708	3.95987	3.96206	3.96366	3.96468	3.96515	3.96509	3.96451	3.96343	3.96188	3.95987	3.95744	3.95461	3.9514	3.94784	3.94396	3.93979	3.93537	3.93071	3.92586	3.92084	3.91569	3.91045	3.90514	3.8998	3.89446	3.88915	3.88392	3.87877	3.87375	3.86889	3.86419	3.8597	3.85543	3.85139	3.8476	3.84408	3.84083	3.83786	3.83518	3.83277	3.83065	3.8288	3.82722	3.8259	3.82483	3.82399	3.82337
45	3.942	3.94568	3.94874	3.95119	3.95305	3.95433	3.95504	3.95521	3.95484	3.95397	3.95261	3.95078	3.9485	3.94579	3.94268	3.9392	3.93537	3.93122	3.92677	3.92205	3.9171	3.91194	3.90661	3.90113	3.89555	3.88988	3.88416	3.87843	3.8727	3.86702	3.86142	3.85591	3.85053	3.84529	3.84023	3.83537	3.83071	3.82627	3.82208	3.81813	3.81444	3.81101	3.80784	3.80493	3.80228	3.79988	3.79773	3.79582	3.79413
46.25	3.93404	3.938	3.94134	3.94406	3.94619	3.94774	3.94872	3.94915	3.94904	3.94841	3.94728	3.94567	3.94359	3.94108	3.93815	3.93482	3.93112	3.92707	3.9227	3.91803	3.9131	3.90792	3.90253	3.89696	3.89123	3.88538	3.87943	3.87341	3.86736	3.86129	3.85525	3.84924	3.84331	3.83747	3.83175	3.82617	3.82074	3.81549	3.81043	3.80556	3.80091	3.79648	3.79227	3.78828	3.78453	3.781	3.7777	3.77461	3.77174
47.5	3.92147	3.9255	3.9289	3.93169	3.93388	3.93548	3.93651	3.93698	3.9369	3.9363	3.93518	3.93358	3.93149	3.92895	3.92598	3.92258	3.9188	3.91464	3.91014	3.90531	3.90018	3.89478	3.88912	3.88324	3.87716	3.87091	3.86452	3.858	3.85139	3.84471	3.83799	3.83125	3.82451	3.8178	3.81114	3.80455	3.79805	3.79165	3.78537	3.77923	3.77324	3.7674	3.76173	3.75623	3.75091	3.74577	3.74082	3.73605	3.73145
48.75	3.91842	3.92286	3.92669	3.92992	3.93255	3.9346	3.93609	3.93702	3.93741	3.93728	3.93664	3.9355	3.93389	3.93182	3.92931	3.92637	3.92304	3.91932	3.91525	3.91083	3.9061	3.90108	3.89578	3.89024	3.88448	3.87852	3.87239	3.86612	3.85973	3.85325	3.84669	3.8401	3.83349	3.82688	3.82031	3.8138	3.80736	3.80103	3.79481	3.78874	3.78282	3.77708	3.77152	3.76617	3.76103	3.75612	3.75143	3.74698	3.74277
50	3.91036	3.91488	3.91881	3.92213	3.92488	3.92706	3.92869	3.92977	3.93034	3.93039	3.92995	3.92903	3.92766	3.92584	3.92361	3.92097	3.91795	3.91457	3.91085	3.90681	3.90248	3.89787	3.89302	3.88794	3.88267	3.87721	3.87161	3.86588	3.86004	3.85413	3.84817	3.84217	3.83617	3.83019	3.82424	3.81835	3.81254	3.80683	3.80123	3.79577	3.79045	3.78529	3.7803	3.7755	3.77088	3.76646	3.76224	3.75823	3.75443
51.25	3.8971	3.90095	3.90417	3.90677	3.90878	3.91019	3.91102	3.9113	3.91103	3.91023	3.90892	3.90712	3.90485	3.90212	3.89897	3.89541	3.89146	3.88716	3.88252	3.87757	3.87234	3.86686	3.86116	3.85527	3.84921	3.84301	3.83672	3.83035	3.82395	3.81753	3.81113	3.80479	3.79852	3.79236	3.78633	3.78047	3.77478	3.76929	3.76403	3.75901	3.75424	3.74974	3.74551	3.74156	3.7379	3.73453	3.73145	3.72866	3.72615
52.5	3.91695	3.92122	3.92488	3.92796	3.93045	3.93238	3.93376	3.93461	3.93494	3.93478	3.93413	3.93302	3.93146	3.92949	3.9271	3.92434	3.92122	3.91777	3.914	3.90995	3.90564	3.90109	3.89632	3.89137	3.88627	3.88103	3.87569	3.87026	3.86479	3.85928	3.85378	3.8483	3.84286	3.8375	3.83222	3.82706	3.82203	3.81715	3.81244	3.8079	3.80356	3.79941	3.79549	3.79178	3.7883	3.78504	3.78202	3.77923	3.77667
53.75	3.93499	3.93839	3.94114	3.94326	3.94476	3.94565	3.94594	3.94567	3.94483	3.94344	3.94153	3.93911	3.9362	3.93282	3.92899	3.92474	3.92008	3.91505	3.90967	3.90395	3.89794	3.89165	3.88512	3.87837	3.87144	3.86435	3.85713	3.84982	3.84244	3.83503	3.82761	3.82022	3.81289	3.80564	3.79851	3.79151	3.78468	3.77804	3.7716	3.7654	3.75945	3.75375	3.74834	3.74322	3.73839	3.73387	3.72966	3.72576	3.72217
55	3.98302	3.98502	3.98629	3.98684	3.98668	3.98582	3.98427	3.98205	3.97918	3.97567	3.97154	3.9668	3.96149	3.95562	3.94921	3.9423	3.9349	3.92705	3.91878	3.91011	3.90109	3.89176	3.88214	3.87227	3.86221	3.85198	3.84163	3.83121	3.82076	3.81033	3.79995	3.78968	3.77956	3.76962	3.75992	3.75048	3.74135	3.73255	3.72411	3.71607	3.70844	3.70123	3.69446	3.68815	3.68228	3.67686	3.67189	3.66736	3.66326
56.25	4.14534	4.14844	4.15075	4.15226	4.15298	4.15293	4.1521	4.15051	4.14816	4.14506	4.14124	4.13669	4.13143	4.12548	4.11885	4.11156	4.10363	4.09508	4.08593	4.07621	4.06595	4.05518	4.04392	4.03222	4.0201	4.00762	3.9948	3.9817	3.96836	3.95483	3.94116	3.92741	3.91363	3.89988	3.8862	3.87267	3.85933	3.84624	3.83346	3.82102	3.80899	3.79741	3.7863	3.77572	3.76567	3.7562	3.74731	3.73901	3.73131
57.5	4.4463	4.45484	4.46264	4.46969	4.476	4.48157	4.48641	4.49051	4.49388	4.49652	4.49843	4.49962	4.5001	4.49986	4.49891	4.49725	4.4949	4.49186	4.48813	4.48372	4.47864	4.47291	4.46652	4.4595	4.45186	4.4436	4.43475	4.42532	4.41534	4.40481	4.39377	4.38225	4.37026	4.35784	4.34502	4.33184	4.31833	4.30455	4.29052	4.2763	4.26195	4.24751	4.23305	4.21862	4.20428	4.19011	4.17616	4.16251	4.14921
58.75	4.78139	4.798	4.81406	4.82958	4.84455	4.85899	4.8729	4.8863	4.89918	4.91155	4.92342	4.9348	4.94569	4.95611	4.96606	4.97554	4.98458	4.99316	5.00131	5.00904	5.01634	5.02324	5.02973	5.03584	5.04157	5.04692	5.05192	5.05657	5.06088	5.06487	5.06853	5.0719	5.07497	5.07775	5.08027	5.08253	5.08454	5.08632	5.08787	5.08922	5.09036	5.09132	5.0921	5.09272	5.09319	5.09352	5.09371	5.09379	5.09376
60	4.92083	4.94064	4.95996	4.97878	4.99711	5.01497	5.03235	5.04926	5.06571	5.0817	5.09725	5.11235	5.12701	5.14124	5.15505	5.16844	5.18142	5.194	5.20618	5.21796	5.22937	5.24039	5.25105	5.26134	5.27128	5.28087	5.29012	5.29903	5.30761	5.31588	5.32383	5.33147	5.33882	5.34587	5.35264	5.35913	5.36535	5.37131	5.37702	5.38247	5.38768	5.39266	5.39741	5.40194	5.40626	5.41037	5.41428	5.418	5.42152
61.25	4.77686	4.79355	4.80968	4.82525	4.84028	4.85477	4.86872	4.88215	4.89505	4.90743	4.91931	4.93068	4.94156	4.95194	4.96185	4.97128	4.98024	4.98875	4.99681	5.00442	5.0116	5.01835	5.02469	5.03062	5.03615	5.0413	5.04606	5.05046	5.0545	5.05819	5.06154	5.06457	5.06728	5.06968	5.07179	5.07361	5.07517	5.07646	5.0775	5.07831	5.07889	5.07926	5.07942	5.07939	5.07919	5.07882	5.07829	5.07761	5.07681
62.5	4.42555	4.43426	4.44223	4.44946	4.45595	4.46171	4.46674	4.47103	4.47461	4.47746	4.47959	4.481	4.48171	4.48171	4.48101	4.47961	4.47753	4.47476	4.47132	4.46721	4.46245	4.45703	4.45098	4.44431	4.43702	4.42913	4.42065	4.41161	4.40201	4.39188	4.38124	4.37011	4.35852	4.34648	4.33404	4.32121	4.30803	4.29453	4.28075	4.26673	4.2525	4.23812	4.22361	4.20904	4.19443	4.17985	4.16534	4.15095	4.13673
63.75	4.08578	4.08815	4.08969	4.09041	4.09031	4.08939	4.08766	4.08513	4.08181	4.07771	4.07283	4.0672	4.06082	4.05371	4.04589	4.03738	4.0282	4.01837	4.00793	3.99689	3.9853	3.97319	3.9606	3.94757	3.93414	3.92038	3.90632	3.89203	3.87757	3.86301	3.84841	3.83383	3.81936	3.80507	3.79102	3.7773	3.76396	3.75109	3.73875	3.72699	3.71587	3.70544	3.69573	3.68676	3.67857	3.67115	3.6645	3.65862	3.65348
65	3.91965	3.92172	3.92307	3.92372	3.92368	3.92295	3.92157	3.91953	3.91687	3.9136	3.90973	3.9053	3.90033	3.89483	3.88884	3.88238	3.87549	3.86819	3.86052	3.85251	3.84419	3.83561	3.8268	3.8178	3.80864	3.79938	3.79005	3.78069	3.77134	3.76204	3.75283	3.74375	3.73483	3.72612	3.71763	3.7094	3.70146	3.69383	3.68652	3.67956	3.67295	3.66671	3.66084	3.65534	3.65022	3.64546	3.64106	3.63701	3.6333
66.25	3.8681	3.87153	3.87429	3.8764	3.87785	3.87867	3.87887	3.87846	3.87745	3.87586	3.87371	3.87101	3.86777	3.86402	3.85978	3.85506	3.84989	3.84429	3.83828	3.83189	3.82514	3.81805	3.81067	3.803	3.79509	3.78696	3.77864	3.77017	3.76157	3.75289	3.74414	3.73536	3.72659	3.71786	3.70919	3.70063	3.69219	3.68391	3.67582	3.66793	3.66028	3.65288	3.64575	3.63892	3.63238	3.62616	3.62026	3.61468	3.60944
67.5	3.83703	3.84135	3.84503	3.84808	3.85051	3.85233	3.85355	3.85418	3.85425	3.85376	3.85272	3.85116	3.84908	3.84651	3.84346	3.83995	3.83599	3.83161	3.82683	3.82166	3.81614	3.81027	3.80409	3.79761	3.79087	3.78388	3.77667	3.76927	3.76171	3.754	3.74618	3.73828	3.73031	3.72231	3.71431	3.70632	3.69838	3.6905	3.68272	3.67506	3.66753	3.66016	3.65296	3.64596	3.63917	3.6326	3.62627	3.62018	3.61435
68.75	3.77768	3.78139	3.78444	3.78684	3.78861	3.78976	3.7903	3.79025	3.78962	3.78842	3.78667	3.78439	3.78159	3.77829	3.77451	3.77028	3.76561	3.76052	3.75503	3.74918	3.74299	3.73648	3.72967	3.7226	3.7153	3.70779	3.7001	3.69226	3.68431	3.67628	3.66819	3.66007	3.65197	3.6439	3.63589	3.62799	3.62021	3.61257	3.60512	3.59786	3.59083	3.58403	3.57749	3.57123	3.56526	3.55959	3.55422	3.54916	3.54443
70	3.71582	3.71884	3.7212	3.72291	3.724	3.72447	3.72434	3.72362	3.72233	3.72048	3.7181	3.71521	3.71181	3.70795	3.70363	3.69889	3.69374	3.68821	3.68234	3.67614	3.66965	3.6629	3.65591	3.64873	3.64138	3.6339	3.62632	3.61868	3.61101	3.60334	3.59571	3.58816	3.58071	3.5734	3.56625	3.55931	3.55259	3.54612	3.53992	3.53402	3.52843	3.52317	3.51825	3.51368	3.50946	3.50561	3.50213	3.49901	3.49624
71.25	3.67831	3.68134	3.68375	3.68553	3.68671	3.6873	3.68732	3.68679	3.68571	3.68412	3.68204	3.67948	3.67646	3.67302	3.66917	3.66495	3.66037	3.65547	3.65027	3.64481	3.63911	3.6332	3.62713	3.62091	3.61458	3.60817	3.60172	3.59526	3.58881	3.58241	3.5761	3.56989	3.56381	3.5579	3.55217	3.54665	3.54136	3.53631	3.53152	3.52701	3.52278	3.51884	3.5152	3.51186	3.50883	3.50609	3.50366	3.50151	3.49965
72.5	3.6653	3.66866	3.6714	3.67353	3.67506	3.67601	3.6764	3.67624	3.67555	3.67434	3.67265	3.67049	3.66788	3.66485	3.66141	3.65761	3.65345	3.64897	3.64419	3.63915	3.63387	3.62838	3.62271	3.61688	3.61094	3.6049	3.5988	3.59267	3.58653	3.58041	3.57433	3.56833	3.56241	3.55661	3.55093	3.54541	3.54005	3.53486	3.52986	3.52505	3.52044	3.51603	3.51182	3.50782	3.50401	3.5004	3.49698	3.49375	3.49069
73.75	3.67448	3.67895	3.68284	3.68614	3.68889	3.69109	3.69275	3.6939	3.69455	3.69472	3.69443	3.6937	3.69254	3.69098	3.68904	3.68673	3.68409	3.68113	3.67787	3.67434	3.67056	3.66655	3.66233	3.65793	3.65337	3.64867	3.64385	3.63894	3.63394	3.62889	3.62379	3.61867	3.61354	3.60841	3.6033	3.59822	3.59318	3.58818	3.58325	3.57837	3.57356	3.56883	3.56417	3.55958	3.55507	3.55064	3.54628	3.542	3.53779
75	3.66488	3.66938	3.67327	3.67656	3.67925	3.68137	3.68293	3.68394	3.68441	3.68436	3.6838	3.68275	3.68123	3.67924	3.67682	3.67396	3.67071	3.66706	3.66304	3.65868	3.65398	3.64897	3.64367	3.6381	3.63227	3.62622	3.61995	3.6135	3.60688	3.60011	3.59321	3.5862	3.57911	3.57195	3.56474	3.5575	3.55025	3.54301	3.53579	3.52862	3.5215	3.51446	3.5075	3.50065	3.49391	3.4873	3.48083	3.47451	3.46835
76.25	3.64029	3.64433	3.64775	3.65054	3.65272	3.6543	3.65531	3.65574	3.65562	3.65496	3.65378	3.65209	3.6499	3.64725	3.64414	3.64059	3.63662	3.63226	3.62753	3.62244	3.61701	3.61128	3.60526	3.59898	3.59246	3.58572	3.57879	3.5717	3.56446	3.5571	3.54965	3.54213	3.53457	3.52698	3.51939	3.51183	3.50431	3.49686	3.48949	3.48222	3.47508	3.46807	3.46123	3.45455	3.44805	3.44175	3.43565	3.42977	3.42412
77.5	3.62842	3.63274	3.63644	3.63955	3.64206	3.64401	3.6454	3.64624	3.64656	3.64637	3.64569	3.64455	3.64294	3.64091	3.63847	3.63563	3.63243	3.62889	3.62503	3.62087	3.61644	3.61176	3.60687	3.60177	3.59651	3.59111	3.58558	3.57996	3.57427	3.56854	3.56278	3.55703	3.55129	3.5456	3.53996	3.53441	3.52894	3.52359	3.51836	3.51326	3.5083	3.50349	3.49884	3.49436	3.49004	3.48589	3.48191	3.4781	3.47447
78.75	3.61951	3.6242	3.62828	3.63176	3.63466	3.63699	3.63875	3.63997	3.64066	3.64084	3.64051	3.63971	3.63843	3.6367	3.63454	3.63197	3.62901	3.62566	3.62197	3.61793	3.61359	3.60895	3.60404	3.59887	3.59348	3.58788	3.5821	3.57616	3.57007	3.56386	3.55755	3.55117	3.54473	3.53825	3.53175	3.52525	3.51877	3.51233	3.50593	3.4996	3.49335	3.4872	3.48114	3.47521	3.4694	3.46373	3.4582	3.45283	3.44761
80	3.58719	3.59147	3.59513	3.59819	3.60065	3.60252	3.60383	3.60458	3.60479	3.60447	3.60364	3.60232	3.60051	3.59825	3.59553	3.5924	3.58885	3.58492	3.58062	3.57598	3.571	3.56572	3.56016	3.55433	3.54826	3.54198	3.5355	3.52884	3.52203	3.51509	3.50805	3.50091	3.49372	3.48647	3.47921	3.47194	3.46469	3.45748	3.45031	3.44322	3.43622	3.42931	3.42253	3.41588	3.40937	3.40302	3.39685	3.39085	3.38504
81.25	3.54354	3.54705	3.54993	3.5522	3.55385	3.55492	3.5554	3.55531	3.55468	3.55352	3.55184	3.54966	3.547	3.54388	3.54033	3.53636	3.53199	3.52725	3.52216	3.51674	3.51103	3.50504	3.49879	3.49233	3.48566	3.47883	3.47185	3.46475	3.45756	3.4503	3.44301	3.4357	3.42841	3.42114	3.41394	3.40682	3.39979	3.39289	3.38613	3.37953	3.3731	3.36686	3.36082	3.35499	3.34939	3.34402	3.33889	3.33401	3.32938
82.5	3.52281	3.52667	3.52992	3.53259	3.53469	3.53623	3.53723	3.53771	3.53768	3.53715	3.53615	3.5347	3.53281	3.53051	3.5278	3.52472	3.52129	3.51752	3.51344	3.50907	3.50442	3.49953	3.49442	3.48909	3.48359	3.47793	3.47213	3.4662	3.46018	3.45408	3.44792	3.44172	3.4355	3.42926	3.42304	3.41684	3.41069	3.40458	3.39855	3.39259	3.38672	3.38096	3.37531	3.36979	3.36439	3.35914	3.35404	3.3491	3.34432
83.75	3.49949	3.50292	3.50574	3.50796	3.50959	3.51064	3.51113	3.51108	3.5105	3.50941	3.50783	3.50577	3.50326	3.50031	3.49695	3.49319	3.48906	3.48458	3.47978	3.47467	3.46928	3.46364	3.45776	3.45168	3.44543	3.43901	3.43247	3.42583	3.4191	3.41232	3.40552	3.3987	3.39191	3.38515	3.37846	3.37185	3.36535	3.35897	3.35273	3.34665	3.34074	3.33503	3.32951	3.32422	3.31915	3.31431	3.30972	3.30539	3.30131
85	3.488	3.49103	3.49343	3.4952	3.49637	3.49694	3.49693	3.49635	3.49523	3.49358	3.49142	3.48876	3.48563	3.48205	3.47804	3.47362	3.46882	3.46365	3.45816	3.45235	3.44627	3.43993	3.43336	3.4266	3.41968	3.41261	3.40544	3.39818	3.39088	3.38356	3.37625	3.36898	3.36178	3.35467	3.34768	3.34083	3.33415	3.32767	3.32139	3.31534	3.30954	3.304	3.29874	3.29376	3.28908	3.2847	3.28063	3.27687	3.27342
86.25	3.5037	3.50703	3.50972	3.51179	3.51325	3.5141	3.51438	3.51409	3.51324	3.51186	3.50996	3.50757	3.5047	3.50137	3.4976	3.49342	3.48885	3.48392	3.47864	3.47305	3.46718	3.46105	3.45468	3.44811	3.44137	3.43449	3.4275	3.42042	3.4133	3.40615	3.39901	3.3919	3.38486	3.37792	3.37109	3.3644	3.35788	3.35155	3.34543	3.33954	3.33388	3.32848	3.32335	3.3185	3.31393	3.30965	3.30566	3.30197	3.29856
87.5	3.52607	3.52964	3.53256	3.53483	3.53648	3.53751	3.53793	3.53777	3.53703	3.53573	3.53389	3.53153	3.52866	3.52531	3.52149	3.51723	3.51255	3.50747	3.50203	3.49623	3.49012	3.48372	3.47706	3.47016	3.46306	3.45579	3.44838	3.44085	3.43325	3.42559	3.41792	3.41026	3.40264	3.39509	3.38763	3.38029	3.37309	3.36606	3.35921	3.35256	3.34612	3.33991	3.33393	3.3282	3.32272	3.31748	3.31249	3.30775	3.30325
88.75	3.53974	3.54353	3.54666	3.54914	3.55098	3.55219	3.55279	3.55278	3.55218	3.551	3.54927	3.54698	3.54417	3.54084	3.53703	3.53273	3.52799	3.5228	3.51721	3.51123	3.50488	3.49819	3.49119	3.48389	3.47633	3.46852	3.46051	3.45232	3.44397	3.43549	3.42692	3.41827	3.40958	3.40086	3.39216	3.38349	3.37488	3.36635	3.35792	3.34962	3.34145	3.33344	3.32561	3.31796	3.31051	3.30327	3.29624	3.28944	3.28286
90	3.52451	3.52784	3.53049	3.53246	3.53376	3.53441	3.53441	3.53378	3.53254	3.53068	3.52823	3.52521	3.52162	3.51749	3.51283	3.50766	3.502	3.49588	3.48931	3.48233	3.47494	3.46719	3.4591	3.45069	3.44199	3.43304	3.42387	3.41451	3.40499	3.39535	3.38563	3.37584	3.36604	3.35626	3.34653	3.33688	3.32736	3.31798	3.30879	3.29981	3.29106	3.28258	3.27439	3.2665	3.25893	3.25171	3.24483	3.23831	3.23216
91.25	3.48876	3.49142	3.49339	3.49466	3.49526	3.49519	3.49446	3.49309	3.49109	3.48847	3.48525	3.48144	3.47706	3.47213	3.46667	3.4607	3.45424	3.44731	3.43995	3.43216	3.424	3.41547	3.40662	3.39748	3.38807	3.37845	3.36864	3.35867	3.3486	3.33846	3.3283	3.31814	3.30804	3.29804	3.28817	3.27848	3.26901	3.25979	3.25086	3.24224	3.23398	3.22609	3.2186	3.21153	3.2049	3.19871	3.19297	3.18768	3.18285
92.5	3.44944	3.45161	3.45308	3.45387	3.45398	3.45344	3.45224	3.45041	3.44796	3.4449	3.44125	3.43703	3.43225	3.42694	3.42112	3.4148	3.40802	3.4008	3.39316	3.38514	3.37676	3.36805	3.35905	3.3498	3.34033	3.33067	3.32087	3.31096	3.30099	3.29099	3.28101	3.27109	3.26128	3.25161	3.24212	3.23285	3.22384	3.21512	3.20673	3.19869	3.19104	3.18379	3.17695	3.17056	3.16461	3.15911	3.15406	3.14946	3.14531
93.75	3.41959	3.42153	3.42278	3.42337	3.4233	3.42258	3.42124	3.41928	3.41671	3.41357	3.40986	3.4056	3.40081	3.39552	3.38974	3.3835	3.37682	3.36973	3.36226	3.35442	3.34626	3.3378	3.32907	3.3201	3.31093	3.30159	3.29212	3.28254	3.2729	3.26322	3.25355	3.24391	3.23434	3.22486	3.21552	3.20634	3.19734	3.18855	3.18	3.1717	3.16367	3.15593	3.14849	3.14136	3.13454	3.12804	3.12186	3.11599	3.11044
95	3.39962	3.401	3.40168	3.40166	3.40095	3.39955	3.3975	3.39478	3.39142	3.38744	3.38284	3.37765	3.37187	3.36553	3.35865	3.35124	3.34333	3.33494	3.32609	3.3168	3.30711	3.29705	3.28663	3.27588	3.26485	3.25356	3.24204	3.23032	3.21846	3.20646	3.19439	3.18226	3.17013	3.15802	3.14597	3.13402	3.12222	3.11058	3.09915	3.08797	3.07706	3.06645	3.05618	3.04626	3.03673	3.02761	3.01891	3.01065	3.00284
96.25	3.3987	3.39974	3.40004	3.39959	3.39842	3.39652	3.39391	3.39059	3.38658	3.38189	3.37654	3.37052	3.36387	3.35659	3.3487	3.34022	3.33117	3.32157	3.31144	3.30081	3.2897	3.27815	3.26617	3.2538	3.24107	3.22802	3.21469	3.2011	3.18731	3.17336	3.15929	3.14514	3.13096	3.11679	3.1027	3.08871	3.0749	3.06129	3.04794	3.03489	3.02219	3.00988	2.99799	2.98657	2.97565	2.96524	2.95538	2.94609	2.93737
97.5	3.42463	3.4264	3.42743	3.42772	3.42728	3.42612	3.42424	3.42165	3.41836	3.41438	3.40972	3.40439	3.3984	3.39177	3.38451	3.37663	3.36816	3.3591	3.34948	3.33932	3.32863	3.31745	3.3058	3.2937	3.28119	3.26829	3.25504	3.24147	3.22762	3.21353	3.19924	3.18479	3.17023	3.15559	3.14094	3.12632	3.11177	3.09735	3.0831	3.06908	3.05534	3.04191	3.02884	3.01618	3.00395	2.9922	2.98095	2.97023	2.96005
98.75	3.44756	3.45053	3.4528	3.45438	3.45527	3.45549	3.45504	3.45393	3.45217	3.44978	3.44675	3.44312	3.43887	3.43404	3.42862	3.42265	3.41612	3.40906	3.40149	3.39341	3.38486	3.37585	3.36639	3.35652	3.34626	3.33562	3.32464	3.31333	3.30174	3.28988	3.27778	3.26548	3.25301	3.24039	3.22766	3.21486	3.20201	3.18915	3.17631	3.16353	3.15083	3.13825	3.12583	3.11358	3.10154	3.08974	3.07819	3.06692	3.05595
100	3.41721	3.4196	3.42129	3.42227	3.42257	3.42218	3.42113	3.4194	3.41703	3.41402	3.41038	3.40612	3.40125	3.3958	3.38977	3.38319	3.37606	3.36841	3.36026	3.35162	3.34251	3.33296	3.323	3.31264	3.30191	3.29084	3.27946	3.26779	3.25587	3.24372	3.23138	3.21889	3.20627	3.19357	3.18081	3.16803	3.15527	3.14256	3.12994	3.11745	3.10511	3.09296	3.08104	3.06936	3.05797	3.04688	3.03612	3.02571	3.01566
EMG (AbPL)
freq/time	-1	-0.996	-0.992	-0.988	-0.984	-0.98	-0.976	-0.972	-0.968	-0.964	-0.96	-0.956	-0.952	-0.948	-0.944	-0.94	-0.936	-0.932	-0.928	-0.924	-0.92	-0.916	-0.912	-0.908	-0.904	-0.9	-0.896	-0.892	-0.888	-0.884	-0.88	-0.876	-0.872	-0.868	-0.864	-0.86	-0.856	-0.852	-0.848	-0.844	-0.84	-0.836	-0.832	-0.828	-0.824	-0.82	-0.816	-0.812	-0.808
1.25	3.78545	3.80351	3.82098	3.83787	3.85419	3.86995	3.88514	3.89977	3.91386	3.9274	3.94041	3.9529	3.96486	3.97632	3.98726	3.99771	4.00768	4.01716	4.02617	4.03472	4.04281	4.05046	4.05768	4.06447	4.07084	4.07681	4.08238	4.08757	4.09238	4.09683	4.10093	4.10468	4.1081	4.1112	4.114	4.1165	4.11871	4.12065	4.12233	4.12376	4.12496	4.12592	4.12668	4.12723	4.1276	4.12778	4.1278	4.12767	4.12739
2.5	3.37794	3.38754	3.39634	3.40435	3.41157	3.418	3.42363	3.42848	3.43253	3.4358	3.43829	3.43999	3.44091	3.44105	3.44041	3.439	3.43682	3.43387	3.43017	3.4257	3.42049	3.41453	3.40783	3.4004	3.39225	3.38338	3.37382	3.36356	3.35262	3.34102	3.32878	3.3159	3.30241	3.28834	3.27369	3.25851	3.24281	3.22664	3.21001	3.19298	3.17557	3.15783	3.13981	3.12156	3.10313	3.08457	3.06594	3.04731	3.02874
3.75	2.92264	2.92396	2.92426	2.92354	2.9218	2.91902	2.91519	2.91031	2.90437	2.89735	2.88925	2.88006	2.86975	2.85832	2.84576	2.83205	2.81718	2.80112	2.78388	2.76542	2.74574	2.72481	2.70261	2.67913	2.65434	2.62823	2.60077	2.57193	2.5417	2.51006	2.47697	2.44242	2.40639	2.36885	2.32979	2.28919	2.24705	2.20335	2.15811	2.11133	2.06306	2.01334	1.96226	1.90991	1.85645	1.80208	1.74706	1.69171	1.63647
5	2.60851	2.60818	2.60693	2.60477	2.6017	2.59772	2.59282	2.58702	2.58031	2.5727	2.56419	2.55479	2.54449	2.5333	2.52124	2.5083	2.49449	2.47982	2.46429	2.44793	2.43073	2.41271	2.39388	2.37426	2.35386	2.33271	2.31081	2.2882	2.26488	2.2409	2.21627	2.19104	2.16522	2.13885	2.11198	2.08465	2.0569	2.02877	2.00032	1.97161	1.94269	1.91362	1.88447	1.8553	1.82619	1.79721	1.76842	1.73992	1.71177
6.25	2.39639	2.3962	2.39518	2.39332	2.39062	2.3871	2.38276	2.3776	2.37164	2.36487	2.35732	2.34898	2.33987	2.33	2.31938	2.30802	2.29594	2.28315	2.26967	2.25551	2.2407	2.22526	2.20921	2.19256	2.17536	2.15763	2.1394	2.12069	2.10155	2.08202	2.06212	2.04192	2.02144	2.00073	1.97985	1.95885	1.93777	1.91668	1.89563	1.87468	1.85388	1.8333	1.81299	1.79301	1.77342	1.75426	1.73559	1.71746	1.6999
7.5	2.2495	2.24984	2.24938	2.24812	2.24607	2.24324	2.23963	2.23526	2.23013	2.22426	2.21765	2.21032	2.20229	2.19356	2.18416	2.1741	2.16341	2.15211	2.14022	2.12776	2.11477	2.10128	2.08732	2.07293	2.05814	2.043	2.02755	2.01184	1.99593	1.97986	1.96369	1.94749	1.93131	1.91522	1.89927	1.88355	1.86811	1.85302	1.83834	1.82414	1.81048	1.7974	1.78497	1.77321	1.76218	1.75189	1.74238	1.73365	1.72571
8.75	2.17032	2.17291	2.17481	2.17602	2.17656	2.17643	2.17565	2.17424	2.1722	2.16955	2.16631	2.16249	2.15812	2.15321	2.14779	2.14186	2.13547	2.12863	2.12136	2.11369	2.10565	2.09726	2.08857	2.07959	2.07035	2.0609	2.05125	2.04145	2.03153	2.02153	2.01147	2.00139	1.99133	1.98132	1.97139	1.96157	1.9519	1.9424	1.9331	1.92403	1.9152	1.90665	1.89839	1.89043	1.88279	1.87548	1.86852	1.8619	1.85563
10	2.09958	2.10353	2.1068	2.10942	2.11137	2.11268	2.11335	2.1134	2.11284	2.11167	2.1099	2.10757	2.10466	2.1012	2.09721	2.09269	2.08767	2.08216	2.07618	2.06974	2.06287	2.05558	2.04791	2.03985	2.03145	2.02273	2.0137	2.00439	1.99484	1.98506	1.97509	1.96495	1.95467	1.94428	1.93382	1.92331	1.91279	1.90229	1.89184	1.88147	1.87122	1.86111	1.85118	1.84147	1.83199	1.82278	1.81386	1.80527	1.79702
11.25	2.00761	2.01201	2.01578	2.0189	2.0214	2.02328	2.02457	2.02525	2.02536	2.02491	2.0239	2.02235	2.02028	2.0177	2.01464	2.01109	2.0071	2.00266	1.99781	1.99256	1.98694	1.98096	1.97465	1.96803	1.96113	1.95397	1.94658	1.93898	1.93119	1.92326	1.91519	1.90703	1.8988	1.89052	1.88223	1.87395	1.86571	1.85754	1.84946	1.8415	1.83368	1.82603	1.81857	1.81132	1.80429	1.79751	1.791	1.78476	1.77881
12.5	1.8907	1.8943	1.89725	1.89955	1.90123	1.90228	1.90273	1.90258	1.90185	1.90055	1.89871	1.89634	1.89345	1.89006	1.88619	1.88187	1.87711	1.87194	1.86638	1.86045	1.85418	1.8476	1.84072	1.83359	1.82622	1.81866	1.81091	1.80303	1.79504	1.78696	1.77883	1.77069	1.76255	1.75446	1.74643	1.73851	1.7307	1.72305	1.71557	1.70828	1.70121	1.69437	1.68778	1.68145	1.67539	1.66961	1.66411	1.6589	1.65398
13.75	1.80138	1.80499	1.80798	1.81036	1.81216	1.81339	1.81406	1.81419	1.8138	1.8129	1.81152	1.80968	1.80739	1.80468	1.80157	1.79808	1.79424	1.79007	1.78559	1.78083	1.77582	1.77057	1.76512	1.75949	1.7537	1.74778	1.74175	1.73564	1.72947	1.72326	1.71703	1.71081	1.7046	1.69844	1.69233	1.68629	1.68033	1.67447	1.66871	1.66306	1.65754	1.65214	1.64688	1.64175	1.63675	1.6319	1.62719	1.62262	1.61819
15	1.75932	1.7636	1.76729	1.7704	1.77294	1.77493	1.7764	1.77735	1.7778	1.77778	1.77731	1.77641	1.77509	1.7734	1.77134	1.76894	1.76624	1.76325	1.76	1.75652	1.75284	1.74899	1.74499	1.74088	1.73667	1.73241	1.72811	1.72381	1.71953	1.71529	1.71113	1.70705	1.70309	1.69927	1.6956	1.69209	1.68878	1.68565	1.68274	1.68004	1.67756	1.67531	1.67328	1.67149	1.66993	1.66859	1.66748	1.66658	1.6659
16.25	1.76178	1.76773	1.77311	1.77795	1.78225	1.78603	1.7893	1.79209	1.79441	1.79628	1.79772	1.79874	1.79937	1.79963	1.79954	1.79911	1.79838	1.79737	1.7961	1.79458	1.79286	1.79094	1.78886	1.78663	1.78428	1.78184	1.77932	1.77675	1.77416	1.77155	1.76894	1.76637	1.76384	1.76138	1.75898	1.75668	1.75447	1.75237	1.7504	1.74854	1.74681	1.74522	1.74376	1.74244	1.74125	1.74019	1.73926	1.73846	1.73777
17.5	1.76121	1.76831	1.77484	1.78082	1.78627	1.79119	1.79559	1.79949	1.80291	1.80585	1.80833	1.81036	1.81196	1.81315	1.81394	1.81434	1.81436	1.81404	1.81337	1.81238	1.81107	1.80948	1.80761	1.80548	1.80309	1.80048	1.79765	1.79462	1.79139	1.788	1.78444	1.78073	1.77688	1.77291	1.76883	1.76464	1.76037	1.75601	1.75158	1.74708	1.74253	1.73794	1.73331	1.72864	1.72396	1.71926	1.71455	1.70985	1.70515
18.75	1.73103	1.73791	1.74419	1.74988	1.75499	1.75953	1.76352	1.76695	1.76985	1.77222	1.77409	1.77546	1.77634	1.77675	1.77671	1.77623	1.77532	1.774	1.77228	1.77019	1.76774	1.76494	1.76182	1.75838	1.75466	1.75067	1.74641	1.74193	1.73722	1.73232	1.72723	1.72199	1.71659	1.71108	1.70545	1.69973	1.69394	1.68809	1.6822	1.67629	1.67037	1.66445	1.65856	1.6527	1.64689	1.64115	1.63548	1.62989	1.62441
20	1.71641	1.72392	1.73083	1.73715	1.74289	1.74807	1.75268	1.75674	1.76027	1.76327	1.76576	1.76775	1.76925	1.77028	1.77085	1.77097	1.77067	1.76996	1.76886	1.76738	1.76554	1.76337	1.76088	1.7581	1.75504	1.75173	1.74819	1.74444	1.74051	1.73642	1.73219	1.72786	1.72344	1.71895	1.71444	1.70991	1.70539	1.70091	1.69649	1.69216	1.68792	1.68381	1.67985	1.67604	1.67241	1.66897	1.66574	1.66273	1.65994
21.25	1.7287	1.7384	1.74758	1.75625	1.76442	1.7721	1.77931	1.78605	1.79235	1.79821	1.80364	1.80866	1.81329	1.81753	1.82141	1.82494	1.82813	1.831	1.83357	1.83585	1.83787	1.83964	1.84117	1.84249	1.84362	1.84457	1.84537	1.84603	1.84658	1.84702	1.84739	1.8477	1.84798	1.84823	1.84847	1.84873	1.84902	1.84935	1.84974	1.8502	1.85075	1.85139	1.85214	1.85299	1.85397	1.85507	1.85629	1.85765	1.85913
22.5	1.71217	1.72297	1.7333	1.74318	1.75263	1.76165	1.77025	1.77845	1.78627	1.79371	1.80079	1.80752	1.81392	1.82	1.82577	1.83125	1.83645	1.84139	1.84608	1.85053	1.85476	1.85878	1.86261	1.86626	1.86974	1.87307	1.87626	1.87931	1.88226	1.88509	1.88784	1.8905	1.8931	1.89563	1.89811	1.90055	1.90295	1.90533	1.90768	1.91003	1.91236	1.91469	1.91702	1.91935	1.92169	1.92403	1.92638	1.92873	1.9311
23.75	1.64912	1.65854	1.66745	1.67587	1.68379	1.69125	1.69825	1.70481	1.71093	1.71664	1.72194	1.72685	1.73138	1.73556	1.73939	1.74289	1.74607	1.74895	1.75155	1.75388	1.75595	1.75779	1.7594	1.76081	1.76203	1.76308	1.76396	1.7647	1.76531	1.76581	1.76621	1.76652	1.76676	1.76695	1.76709	1.7672	1.76729	1.76737	1.76746	1.76756	1.76768	1.76784	1.76804	1.76828	1.76858	1.76895	1.76938	1.76988	1.77045
25	1.60387	1.61266	1.62092	1.62869	1.63597	1.64277	1.64911	1.65502	1.66049	1.66556	1.67023	1.67453	1.67847	1.68207	1.68536	1.68833	1.69103	1.69346	1.69565	1.69761	1.69937	1.70093	1.70233	1.70358	1.7047	1.70571	1.70662	1.70745	1.70822	1.70894	1.70963	1.7103	1.71096	1.71163	1.71232	1.71304	1.71379	1.71458	1.71543	1.71633	1.71729	1.71832	1.71941	1.72057	1.7218	1.7231	1.72446	1.7259	1.72739
26.25	1.57014	1.57841	1.58612	1.59328	1.59992	1.60603	1.61165	1.61677	1.62142	1.62561	1.62936	1.63268	1.63559	1.63811	1.64026	1.64206	1.64352	1.64467	1.64552	1.6461	1.64643	1.64653	1.64642	1.64612	1.64566	1.64505	1.64432	1.64349	1.64258	1.64162	1.64061	1.63959	1.63857	1.63757	1.6366	1.63569	1.63484	1.63408	1.63341	1.63285	1.63241	1.63209	1.63191	1.63186	1.63197	1.63222	1.63262	1.63317	1.63388
27.5	1.53661	1.5447	1.55222	1.55918	1.56557	1.57142	1.57674	1.58154	1.58584	1.58964	1.59296	1.59583	1.59825	1.60023	1.60181	1.60298	1.60378	1.60422	1.60432	1.6041	1.60357	1.60276	1.60169	1.60038	1.59884	1.59711	1.59519	1.59311	1.59089	1.58855	1.58611	1.58358	1.58099	1.57836	1.57569	1.57301	1.57033	1.56766	1.56503	1.56243	1.55988	1.5574	1.55498	1.55265	1.55039	1.54823	1.54617	1.54421	1.54235
28.75	1.49863	1.50727	1.51537	1.52295	1.53001	1.53657	1.54263	1.54823	1.55336	1.55805	1.5623	1.56614	1.56958	1.57264	1.57533	1.57766	1.57966	1.58134	1.58272	1.58381	1.58464	1.58521	1.58554	1.58565	1.58555	1.58526	1.5848	1.58417	1.58339	1.58247	1.58143	1.58026	1.579	1.57763	1.57617	1.57463	1.57301	1.57132	1.56957	1.56774	1.56586	1.56392	1.56192	1.55986	1.55775	1.55558	1.55335	1.55107	1.54873
30	1.45804	1.46756	1.47662	1.48523	1.4934	1.50116	1.50852	1.51549	1.5221	1.52835	1.53426	1.53986	1.54515	1.55016	1.5549	1.55938	1.56362	1.56763	1.57144	1.57505	1.57847	1.58172	1.58481	1.58775	1.59054	1.59321	1.59575	1.59817	1.60048	1.60268	1.60477	1.60677	1.60866	1.61046	1.61216	1.61376	1.61525	1.61665	1.61794	1.61913	1.6202	1.62116	1.622	1.62272	1.62331	1.62378	1.62411	1.62431	1.62437
31.25	1.41965	1.42877	1.4374	1.44555	1.45325	1.4605	1.46732	1.47373	1.47974	1.48537	1.49064	1.49556	1.50015	1.50443	1.50842	1.51213	1.51557	1.51878	1.52175	1.52452	1.52709	1.52948	1.53171	1.53379	1.53573	1.53756	1.53927	1.54089	1.54242	1.54387	1.54526	1.54659	1.54787	1.54911	1.55031	1.55148	1.55262	1.55374	1.55483	1.55591	1.55697	1.558	1.55902	1.56003	1.56101	1.56197	1.56291	1.56383	1.56472
32.5	1.41658	1.42569	1.43426	1.4423	1.44981	1.45682	1.46334	1.46937	1.47493	1.48004	1.4847	1.48893	1.49275	1.49618	1.49921	1.50188	1.5042	1.50618	1.50784	1.5092	1.51027	1.51107	1.51163	1.51194	1.51204	1.51195	1.51167	1.51123	1.51064	1.50993	1.5091	1.50818	1.50719	1.50614	1.50505	1.50394	1.50281	1.50169	1.50059	1.49953	1.49852	1.49757	1.4967	1.49592	1.49523	1.49466	1.4942	1.49387	1.49367
33.75	1.42534	1.4351	1.4443	1.45296	1.46108	1.46867	1.47575	1.48233	1.4884	1.494	1.49912	1.50378	1.50799	1.51176	1.51511	1.51804	1.52057	1.52271	1.52448	1.52589	1.52695	1.52767	1.52808	1.52818	1.52799	1.52753	1.5268	1.52583	1.52462	1.52321	1.52159	1.51979	1.51782	1.5157	1.51344	1.51106	1.50858	1.50601	1.50336	1.50067	1.49793	1.49516	1.49239	1.48962	1.48688	1.48417	1.48151	1.47891	1.47639
35	1.40472	1.41455	1.42382	1.43254	1.44073	1.44839	1.45554	1.46219	1.46834	1.47401	1.47921	1.48395	1.48825	1.49212	1.49557	1.49861	1.50126	1.50354	1.50546	1.50703	1.50826	1.50918	1.5098	1.51014	1.5102	1.51002	1.50959	1.50895	1.5081	1.50707	1.50586	1.5045	1.50301	1.50139	1.49966	1.49784	1.49595	1.49399	1.49199	1.48995	1.48789	1.48583	1.48377	1.48173	1.47971	1.47773	1.4758	1.47392	1.4721
36.25	1.36785	1.37745	1.38651	1.39502	1.40299	1.41045	1.41739	1.42384	1.4298	1.43529	1.44032	1.44491	1.44907	1.45281	1.45615	1.45912	1.46171	1.46396	1.46587	1.46748	1.46879	1.46982	1.47059	1.47113	1.47144	1.47156	1.4715	1.47128	1.47091	1.47043	1.46984	1.46917	1.46843	1.46765	1.46683	1.466	1.46517	1.46435	1.46357	1.46282	1.46213	1.46149	1.46093	1.46045	1.46006	1.45975	1.45955	1.45944	1.45943
37.5	1.34711	1.35705	1.36644	1.37529	1.38361	1.39142	1.39871	1.40551	1.41182	1.41765	1.42302	1.42794	1.43241	1.43646	1.44009	1.44332	1.44616	1.44863	1.45073	1.45249	1.45392	1.45503	1.45584	1.45636	1.45661	1.4566	1.45636	1.45589	1.45522	1.45435	1.4533	1.4521	1.45075	1.44927	1.44768	1.44599	1.44421	1.44237	1.44047	1.43852	1.43655	1.43456	1.43257	1.43059	1.42863	1.4267	1.4248	1.42296	1.42119
38.75	1.33107	1.34119	1.35076	1.3598	1.36833	1.37634	1.38385	1.39087	1.39741	1.40349	1.40911	1.41429	1.41904	1.42336	1.42729	1.43082	1.43398	1.43678	1.43923	1.44134	1.44314	1.44464	1.44586	1.44681	1.4475	1.44796	1.4482	1.44825	1.4481	1.4478	1.44734	1.44674	1.44603	1.44521	1.44431	1.44334	1.44231	1.44123	1.44013	1.439	1.43787	1.43674	1.43561	1.43451	1.43344	1.43239	1.43139	1.43042	1.42951
40	1.31539	1.3254	1.33487	1.34383	1.35227	1.36022	1.36768	1.37467	1.38119	1.38726	1.3929	1.39812	1.40292	1.40733	1.41136	1.41503	1.41835	1.42133	1.424	1.42636	1.42845	1.43027	1.43184	1.43318	1.43431	1.43524	1.436	1.4366	1.43706	1.4374	1.43764	1.43779	1.43787	1.43789	1.43788	1.43785	1.43781	1.43777	1.43776	1.43777	1.43782	1.43791	1.43806	1.43828	1.43855	1.4389	1.43932	1.43982	1.44038
41.25	1.31975	1.33008	1.3399	1.34922	1.35806	1.36642	1.37432	1.38178	1.3888	1.3954	1.40159	1.40738	1.4128	1.41786	1.42257	1.42694	1.431	1.43475	1.43822	1.44142	1.44436	1.44706	1.44955	1.45183	1.45391	1.45583	1.45758	1.4592	1.46068	1.46206	1.46333	1.46452	1.46564	1.4667	1.46772	1.4687	1.46966	1.47061	1.47156	1.47251	1.47347	1.47445	1.47546	1.4765	1.47758	1.47869	1.47985	1.48105	1.48229
42.5	1.34692	1.35799	1.36855	1.37861	1.38818	1.39727	1.40588	1.41404	1.42174	1.42901	1.43585	1.44227	1.44829	1.45391	1.45916	1.46403	1.46855	1.47272	1.47656	1.48008	1.48329	1.48621	1.48884	1.4912	1.49331	1.49517	1.49679	1.4982	1.4994	1.5004	1.50121	1.50186	1.50234	1.50267	1.50287	1.50294	1.50289	1.50273	1.50248	1.50214	1.50173	1.50124	1.5007	1.5001	1.49946	1.49878	1.49807	1.49734	1.49659
43.75	1.36495	1.37686	1.38826	1.39916	1.40958	1.41951	1.42897	1.43797	1.44651	1.4546	1.46225	1.46946	1.47625	1.48262	1.48858	1.49414	1.49931	1.50409	1.50849	1.51252	1.51619	1.5195	1.52247	1.52509	1.52739	1.52936	1.53101	1.53236	1.53341	1.53417	1.53464	1.53484	1.53477	1.53444	1.53387	1.53305	1.53201	1.53074	1.52926	1.52758	1.52571	1.52365	1.52143	1.51904	1.5165	1.51382	1.51102	1.50809	1.50507
45	1.3271	1.33856	1.34953	1.36002	1.37005	1.37962	1.38874	1.39742	1.40567	1.4135	1.42092	1.42794	1.43457	1.44081	1.44668	1.45218	1.45732	1.46212	1.46658	1.4707	1.4745	1.47799	1.48117	1.48405	1.48663	1.48893	1.49095	1.4927	1.49419	1.49542	1.4964	1.49714	1.49764	1.49791	1.49796	1.49779	1.49741	1.49684	1.49607	1.49511	1.49397	1.49266	1.49119	1.48956	1.48779	1.48588	1.48385	1.4817	1.47943
46.25	1.25874	1.26849	1.27775	1.28653	1.29485	1.30273	1.31018	1.3172	1.32383	1.33008	1.33595	1.34147	1.34665	1.35151	1.35607	1.36034	1.36433	1.36807	1.37156	1.37483	1.37789	1.38075	1.38344	1.38596	1.38832	1.39055	1.39265	1.39463	1.39651	1.3983	1.4	1.40163	1.4032	1.4047	1.40616	1.40756	1.40893	1.41026	1.41156	1.41283	1.41407	1.41528	1.41647	1.41763	1.41877	1.41988	1.42097	1.42203	1.42306
47.5	1.23258	1.24087	1.24859	1.25578	1.26243	1.26857	1.27421	1.27936	1.28404	1.28827	1.29207	1.29545	1.29843	1.30103	1.30328	1.30518	1.30677	1.30806	1.30907	1.30984	1.31037	1.3107	1.31084	1.31082	1.31067	1.31039	1.31003	1.30959	1.3091	1.30858	1.30804	1.30752	1.30702	1.30655	1.30615	1.30581	1.30555	1.30538	1.3053	1.30533	1.30548	1.30573	1.3061	1.30659	1.30719	1.30791	1.30873	1.30966	1.3107
48.75	1.27672	1.28598	1.29469	1.30285	1.31047	1.31757	1.32416	1.33025	1.33586	1.341	1.34568	1.34992	1.35375	1.35716	1.36019	1.36285	1.36515	1.36712	1.36877	1.37012	1.37119	1.37201	1.37258	1.37293	1.37309	1.37306	1.37287	1.37254	1.37208	1.37152	1.37086	1.37014	1.36936	1.36854	1.3677	1.36684	1.36599	1.36514	1.36432	1.36353	1.36278	1.36207	1.36142	1.36083	1.3603	1.35983	1.35944	1.35911	1.35885
50	1.31902	1.32944	1.33931	1.34864	1.35744	1.36572	1.37349	1.38076	1.38755	1.39387	1.39974	1.40516	1.41016	1.41474	1.41893	1.42274	1.42618	1.42928	1.43205	1.43451	1.43668	1.43858	1.44022	1.44163	1.44281	1.44381	1.44462	1.44528	1.4458	1.4462	1.44649	1.44671	1.44685	1.44695	1.44702	1.44706	1.44711	1.44716	1.44723	1.44734	1.4475	1.4477	1.44796	1.4483	1.4487	1.44918	1.44973	1.45037	1.45108
51.25	1.32481	1.3358	1.34624	1.35612	1.36546	1.37426	1.38254	1.3903	1.39756	1.40433	1.41061	1.41642	1.42178	1.42669	1.43117	1.43523	1.43889	1.44216	1.44505	1.44759	1.44979	1.45167	1.45324	1.45452	1.45554	1.4563	1.45684	1.45716	1.45729	1.45725	1.45706	1.45673	1.4563	1.45577	1.45517	1.45452	1.45383	1.45312	1.45241	1.45172	1.45105	1.45043	1.44986	1.44935	1.44892	1.44857	1.44831	1.44814	1.44807
52.5	1.29994	1.31198	1.32351	1.33453	1.34506	1.3551	1.36466	1.37375	1.38238	1.39056	1.39829	1.4056	1.41247	1.41894	1.425	1.43067	1.43595	1.44085	1.4454	1.44959	1.45343	1.45695	1.46014	1.46302	1.4656	1.46789	1.4699	1.47164	1.47313	1.47437	1.47538	1.47616	1.47674	1.47711	1.47729	1.47729	1.47712	1.4768	1.47633	1.47572	1.47498	1.47413	1.47317	1.47211	1.47096	1.46972	1.46842	1.46704	1.46561
53.75	1.21458	1.22613	1.23721	1.24783	1.25799	1.26771	1.27699	1.28585	1.29428	1.30232	1.30995	1.3172	1.32406	1.33056	1.33669	1.34247	1.3479	1.353	1.35777	1.36221	1.36634	1.37017	1.37369	1.37692	1.37987	1.38253	1.38493	1.38706	1.38893	1.39055	1.39192	1.39306	1.39397	1.39465	1.39513	1.39539	1.39546	1.39534	1.39504	1.39458	1.39395	1.39319	1.39228	1.39126	1.39012	1.38889	1.38758	1.38621	1.38478
55	1.14193	1.15311	1.1639	1.17428	1.18429	1.19393	1.20323	1.21219	1.22084	1.22917	1.23722	1.24499	1.2525	1.25976	1.26678	1.27358	1.28016	1.28654	1.29273	1.29873	1.30456	1.31023	1.31574	1.32109	1.3263	1.33137	1.3363	1.34111	1.34578	1.35033	1.35476	1.35906	1.36325	1.36732	1.37128	1.37512	1.37884	1.38246	1.38596	1.38936	1.39264	1.39582	1.3989	1.40187	1.40475	1.40753	1.41022	1.41281	1.41533
56.25	1.18251	1.19601	1.20916	1.22198	1.23448	1.24668	1.25858	1.2702	1.28156	1.29265	1.3035	1.31411	1.32449	1.33466	1.34461	1.35436	1.36391	1.37328	1.38246	1.39145	1.40028	1.40893	1.41741	1.42572	1.43387	1.44185	1.44966	1.45731	1.46479	1.4721	1.47924	1.48622	1.49301	1.49964	1.50608	1.51234	1.51842	1.52431	1.53001	1.53551	1.54082	1.54594	1.55085	1.55556	1.56007	1.56436	1.56845	1.57233	1.576
57.5	1.24404	1.25854	1.27268	1.28646	1.2999	1.31301	1.3258	1.33828	1.35045	1.36234	1.37395	1.38528	1.39634	1.40716	1.41772	1.42804	1.43812	1.44798	1.45761	1.46702	1.47621	1.48519	1.49396	1.50253	1.51089	1.51904	1.527	1.53475	1.5423	1.54965	1.5568	1.56374	1.57048	1.57701	1.58333	1.58944	1.59533	1.60101	1.60648	1.61172	1.61673	1.62152	1.62608	1.6304	1.63449	1.63834	1.64195	1.64532	1.64843
58.75	1.26625	1.27929	1.29189	1.30405	1.31579	1.32713	1.33807	1.34862	1.35881	1.36864	1.37813	1.38728	1.39612	1.40465	1.41289	1.42085	1.42854	1.43597	1.44315	1.4501	1.45682	1.46332	1.46962	1.47572	1.48162	1.48735	1.49289	1.49826	1.50346	1.5085	1.51338	1.5181	1.52266	1.52707	1.53132	1.53542	1.53936	1.54314	1.54676	1.55023	1.55352	1.55665	1.55961	1.56239	1.56499	1.56741	1.56964	1.57168	1.57352
60	1.28767	1.2997	1.31121	1.32221	1.33272	1.34276	1.35233	1.36144	1.37012	1.37836	1.3862	1.39364	1.4007	1.40739	1.41373	1.41974	1.42542	1.4308	1.43588	1.4407	1.44525	1.44956	1.45363	1.45749	1.46115	1.46462	1.46792	1.47105	1.47402	1.47685	1.47955	1.48212	1.48458	1.48692	1.48916	1.4913	1.49334	1.49528	1.49714	1.4989	1.50057	1.50216	1.50365	1.50505	1.50635	1.50756	1.50867	1.50968	1.51058
61.25	1.30745	1.32004	1.33212	1.34369	1.35476	1.36534	1.37544	1.38507	1.39425	1.40298	1.41127	1.41913	1.42658	1.43363	1.44029	1.44656	1.45246	1.45801	1.4632	1.46806	1.47259	1.47681	1.48072	1.48433	1.48766	1.49072	1.49351	1.49604	1.49833	1.50037	1.50219	1.50378	1.50516	1.50632	1.50729	1.50805	1.50863	1.50903	1.50924	1.50928	1.50916	1.50886	1.50841	1.50781	1.50705	1.50615	1.50511	1.50393	1.50262
62.5	1.28552	1.29835	1.31067	1.32249	1.3338	1.34461	1.35494	1.36479	1.37416	1.38307	1.39153	1.39954	1.4071	1.41424	1.42094	1.42723	1.43312	1.4386	1.44368	1.44839	1.45271	1.45667	1.46026	1.46351	1.46641	1.46898	1.47122	1.47315	1.47477	1.4761	1.47713	1.47789	1.47838	1.47862	1.4786	1.47836	1.47789	1.47721	1.47632	1.47525	1.47401	1.4726	1.47104	1.46935	1.46753	1.46561	1.46359	1.46148	1.45932
63.75	1.2365	1.24933	1.26168	1.27353	1.2849	1.2958	1.30624	1.31621	1.32574	1.33482	1.34347	1.35169	1.35949	1.36688	1.37386	1.38044	1.38662	1.39243	1.39785	1.40291	1.4076	1.41194	1.41592	1.41957	1.42288	1.42586	1.42853	1.43088	1.43292	1.43467	1.43613	1.43731	1.43822	1.43886	1.43925	1.43939	1.4393	1.43898	1.43844	1.4377	1.43676	1.43564	1.43434	1.43288	1.43128	1.42953	1.42767	1.42569	1.42361
65	1.17871	1.19082	1.20244	1.21358	1.22424	1.23442	1.24415	1.25343	1.26226	1.27067	1.27865	1.28622	1.29339	1.30016	1.30655	1.31257	1.31822	1.32352	1.32847	1.3331	1.33739	1.34138	1.34506	1.34845	1.35155	1.35438	1.35694	1.35925	1.36131	1.36314	1.36474	1.36613	1.3673	1.36829	1.36908	1.36969	1.37014	1.37042	1.37056	1.37055	1.37042	1.37016	1.36979	1.36931	1.36874	1.36809	1.36737	1.36658	1.36574
66.25	1.14891	1.16081	1.17222	1.18316	1.19364	1.20368	1.21328	1.22246	1.23122	1.23958	1.24756	1.25516	1.26239	1.26928	1.27582	1.28204	1.28795	1.29356	1.29888	1.30393	1.30871	1.31324	1.31753	1.3216	1.32544	1.32909	1.33254	1.3358	1.33889	1.34181	1.34458	1.34719	1.34967	1.35201	1.35422	1.3563	1.35827	1.36013	1.36188	1.36352	1.36506	1.36649	1.36783	1.36907	1.37022	1.37127	1.37223	1.3731	1.37387
67.5	1.14728	1.15928	1.17082	1.18189	1.19253	1.20273	1.21252	1.2219	1.23089	1.2395	1.24774	1.25564	1.26319	1.27042	1.27734	1.28396	1.2903	1.29637	1.30218	1.30774	1.31308	1.31819	1.32309	1.32779	1.3323	1.33664	1.34081	1.34481	1.34867	1.35238	1.35595	1.35939	1.36269	1.36588	1.36894	1.37189	1.37472	1.37743	1.38003	1.38252	1.38489	1.38715	1.38929	1.39132	1.39322	1.395	1.39666	1.3982	1.3996
68.75	1.17721	1.18998	1.20228	1.21412	1.22551	1.23646	1.24699	1.25709	1.26679	1.27608	1.28499	1.29351	1.30166	1.30945	1.31689	1.32398	1.33074	1.33717	1.34327	1.34907	1.35455	1.35974	1.36463	1.36924	1.37356	1.3776	1.38137	1.38486	1.38809	1.39106	1.39376	1.39621	1.3984	1.40033	1.40201	1.40343	1.4046	1.40553	1.4062	1.40662	1.4068	1.40672	1.40641	1.40585	1.40505	1.40401	1.40274	1.40123	1.3995
70	1.21188	1.22553	1.23869	1.25138	1.2636	1.27536	1.28668	1.29754	1.30797	1.31796	1.32753	1.33668	1.34541	1.35374	1.36167	1.3692	1.37634	1.3831	1.38947	1.39548	1.40111	1.40638	1.41128	1.41583	1.42004	1.42389	1.4274	1.43057	1.43341	1.43591	1.43809	1.43995	1.44149	1.44272	1.44364	1.44425	1.44456	1.44458	1.44431	1.44375	1.44292	1.44181	1.44044	1.43881	1.43693	1.43481	1.43245	1.42987	1.42708
71.25	1.20384	1.21719	1.23003	1.24238	1.25424	1.26563	1.27653	1.28697	1.29695	1.30647	1.31555	1.32419	1.3324	1.34018	1.34754	1.35448	1.36103	1.36717	1.37292	1.37829	1.38328	1.38791	1.39217	1.39607	1.39963	1.40284	1.40573	1.40829	1.41053	1.41246	1.41409	1.41543	1.41649	1.41727	1.41778	1.41804	1.41805	1.41782	1.41737	1.41669	1.41581	1.41472	1.41345	1.412	1.41038	1.40861	1.40668	1.40463	1.40245
72.5	1.16769	1.18023	1.19226	1.20378	1.21481	1.22535	1.23541	1.245	1.25413	1.26281	1.27105	1.27886	1.28624	1.29322	1.29979	1.30598	1.31178	1.31722	1.3223	1.32704	1.33145	1.33553	1.3393	1.34278	1.34597	1.34889	1.35155	1.35397	1.35615	1.3581	1.35986	1.36141	1.36278	1.36398	1.36503	1.36593	1.36669	1.36733	1.36785	1.36828	1.36861	1.36886	1.36904	1.36915	1.3692	1.3692	1.36915	1.36906	1.36894
73.75	1.13503	1.14697	1.15838	1.16927	1.17965	1.18953	1.19892	1.20782	1.21625	1.22421	1.23171	1.23877	1.24538	1.25158	1.25735	1.26272	1.2677	1.27229	1.27651	1.28036	1.28387	1.28705	1.2899	1.29244	1.29469	1.29665	1.29834	1.29978	1.30097	1.30194	1.3027	1.30326	1.30365	1.30386	1.30393	1.30386	1.30367	1.30339	1.30301	1.30256	1.30206	1.30151	1.30094	1.30035	1.29977	1.2992	1.29866	1.29815	1.29769
75	1.10818	1.11943	1.13014	1.14032	1.14997	1.15912	1.16776	1.17591	1.18357	1.19077	1.1975	1.20379	1.20964	1.21506	1.22008	1.22469	1.22892	1.23278	1.23628	1.23944	1.24227	1.24479	1.24701	1.24895	1.25063	1.25206	1.25325	1.25423	1.25502	1.25562	1.25606	1.25636	1.25653	1.25659	1.25655	1.25644	1.25627	1.25606	1.25581	1.25556	1.25531	1.25508	1.25488	1.25472	1.25461	1.25458	1.25461	1.25474	1.25495
76.25	1.11528	1.12668	1.13754	1.14788	1.1577	1.16701	1.17584	1.18418	1.19205	1.19946	1.20642	1.21296	1.21908	1.22479	1.23011	1.23506	1.23964	1.24389	1.2478	1.25139	1.25469	1.25771	1.26046	1.26296	1.26523	1.26728	1.26913	1.27079	1.27229	1.27362	1.27482	1.27589	1.27685	1.27771	1.27849	1.27918	1.27982	1.2804	1.28093	1.28143	1.2819	1.28235	1.28278	1.2832	1.28361	1.28402	1.28443	1.28484	1.28526
77.5	1.14259	1.15444	1.16573	1.17645	1.18663	1.19626	1.20535	1.21391	1.22196	1.22949	1.23652	1.24305	1.2491	1.25468	1.25979	1.26445	1.26867	1.27246	1.27584	1.27881	1.28138	1.28358	1.28542	1.2869	1.28805	1.28888	1.2894	1.28964	1.2896	1.28931	1.28877	1.28802	1.28706	1.28591	1.28458	1.28311	1.2815	1.27977	1.27794	1.27602	1.27404	1.27201	1.26994	1.26785	1.26576	1.26368	1.26162	1.25961	1.25764
78.75	1.14012	1.15224	1.16379	1.17479	1.18523	1.19513	1.20448	1.2133	1.22159	1.22937	1.23662	1.24337	1.24963	1.25539	1.26068	1.26549	1.26984	1.27373	1.27719	1.28021	1.28281	1.28501	1.28681	1.28823	1.28928	1.28998	1.29034	1.29039	1.29012	1.28957	1.28876	1.28769	1.2864	1.2849	1.28322	1.28137	1.27938	1.27728	1.27509	1.27283	1.27054	1.26822	1.26592	1.26366	1.26145	1.25934	1.25734	1.25547	1.25377
80	1.09286	1.10487	1.11639	1.12743	1.13799	1.14809	1.15773	1.16693	1.1757	1.18405	1.19199	1.19953	1.20669	1.21347	1.21989	1.22596	1.23169	1.23709	1.24218	1.24698	1.25148	1.25571	1.25967	1.26338	1.26686	1.27011	1.27314	1.27598	1.27862	1.2811	1.28341	1.28556	1.28758	1.28947	1.29125	1.29292	1.29451	1.29601	1.29744	1.29881	1.30013	1.30141	1.30266	1.30389	1.30511	1.30632	1.30754	1.30877	1.31002
81.25	1.04481	1.05608	1.06691	1.07731	1.08729	1.09687	1.10608	1.11492	1.12341	1.13157	1.13942	1.14698	1.15426	1.16128	1.16806	1.17462	1.18097	1.18713	1.19311	1.19894	1.20462	1.21017	1.21561	1.22094	1.22618	1.23134	1.23642	1.24144	1.24639	1.2513	1.25616	1.26097	1.26575	1.27048	1.27517	1.27982	1.28442	1.28898	1.29348	1.29793	1.30232	1.30665	1.3109	1.31508	1.31917	1.32316	1.32706	1.33085	1.33453
82.5	1.05198	1.0628	1.07311	1.08293	1.09227	1.10115	1.10957	1.11756	1.12512	1.13228	1.13904	1.14542	1.15143	1.1571	1.16244	1.16745	1.17217	1.17661	1.18077	1.18469	1.18837	1.19183	1.19509	1.19816	1.20106	1.20381	1.20641	1.20888	1.21124	1.21349	1.21565	1.21774	1.21975	1.2217	1.2236	1.22546	1.22728	1.22906	1.23082	1.23255	1.23426	1.23595	1.23762	1.23927	1.2409	1.24251	1.24409	1.24566	1.24719
83.75	1.07611	1.08727	1.0979	1.10801	1.11761	1.12671	1.13532	1.14344	1.15108	1.15826	1.16499	1.17126	1.1771	1.18252	1.18752	1.19211	1.19631	1.20012	1.20356	1.20663	1.20936	1.21174	1.21379	1.21552	1.21695	1.21808	1.21893	1.21951	1.21982	1.21989	1.21973	1.21934	1.21874	1.21794	1.21695	1.21579	1.21448	1.21301	1.21141	1.20969	1.20785	1.20592	1.20391	1.20183	1.19969	1.19751	1.19529	1.19306	1.19082
85	1.05247	1.06325	1.07352	1.08331	1.09264	1.1015	1.10992	1.11791	1.12549	1.13266	1.13944	1.14585	1.15189	1.15759	1.16296	1.16802	1.17277	1.17723	1.18142	1.18534	1.18902	1.19247	1.1957	1.19871	1.20154	1.20418	1.20665	1.20895	1.21111	1.21312	1.215	1.21675	1.21839	1.21992	1.22135	1.22268	1.22392	1.22507	1.22614	1.22713	1.22805	1.22889	1.22967	1.23038	1.23102	1.23161	1.23213	1.23259	1.233
86.25	1.03399	1.04466	1.05488	1.06465	1.074	1.08293	1.09147	1.09963	1.10743	1.11489	1.12202	1.12884	1.13538	1.14165	1.14766	1.15344	1.15899	1.16434	1.16951	1.1745	1.17933	1.18402	1.18858	1.19301	1.19733	1.20156	1.20569	1.20973	1.21369	1.21758	1.22139	1.22513	1.22879	1.23239	1.23591	1.23935	1.24271	1.24599	1.24917	1.25225	1.25523	1.25809	1.26083	1.26344	1.26592	1.26824	1.27041	1.27241	1.27424
87.5	1.06302	1.07449	1.08546	1.09595	1.10598	1.11555	1.12467	1.13336	1.14164	1.1495	1.15697	1.16405	1.17077	1.17712	1.18313	1.18881	1.19417	1.19923	1.20399	1.20847	1.21268	1.21663	1.22034	1.22382	1.22708	1.23013	1.23298	1.23564	1.23812	1.24044	1.2426	1.2446	1.24646	1.24818	1.24978	1.25125	1.2526	1.25384	1.25497	1.25599	1.25691	1.25772	1.25843	1.25904	1.25955	1.25996	1.26026	1.26046	1.26056
88.75	1.07068	1.08195	1.09268	1.10288	1.11255	1.12171	1.13036	1.13851	1.14617	1.15335	1.16006	1.16631	1.17211	1.17747	1.18241	1.18693	1.19104	1.19477	1.19812	1.2011	1.20374	1.20603	1.20801	1.20967	1.21105	1.21215	1.21299	1.21359	1.21396	1.21412	1.2141	1.2139	1.21354	1.21305	1.21244	1.21173	1.21094	1.21008	1.20918	1.20824	1.20729	1.20634	1.20541	1.20451	1.20365	1.20285	1.20212	1.20147	1.20092
90	1.04012	1.05048	1.06029	1.06956	1.07831	1.08653	1.09424	1.10146	1.1082	1.11446	1.12027	1.12562	1.13055	1.13505	1.13915	1.14286	1.1462	1.14917	1.1518	1.15411	1.1561	1.1578	1.15922	1.16038	1.16131	1.16201	1.1625	1.16281	1.16294	1.16293	1.16278	1.16251	1.16215	1.16171	1.1612	1.16064	1.16005	1.15944	1.15883	1.15822	1.15765	1.1571	1.1566	1.15616	1.15579	1.15549	1.15528	1.15515	1.15512
91.25	1.01822	1.0282	1.03766	1.04661	1.05507	1.06306	1.07059	1.07767	1.08433	1.09057	1.09641	1.10188	1.10698	1.11174	1.11617	1.12029	1.12412	1.12767	1.13097	1.13402	1.13685	1.13947	1.1419	1.14415	1.14624	1.14817	1.14998	1.15165	1.15322	1.15467	1.15604	1.15732	1.15851	1.15963	1.16069	1.16167	1.16259	1.16345	1.16425	1.16498	1.16565	1.16626	1.16681	1.16729	1.1677	1.16804	1.16831	1.1685	1.16862
92.5	1.01711	1.02668	1.03571	1.0442	1.05217	1.05963	1.0666	1.0731	1.07913	1.08472	1.08988	1.09462	1.09896	1.10293	1.10653	1.10978	1.11271	1.11532	1.11765	1.1197	1.12149	1.12304	1.12436	1.12548	1.12641	1.12717	1.12777	1.12822	1.12855	1.12875	1.12885	1.12886	1.12878	1.12863	1.12842	1.12815	1.12782	1.12746	1.12706	1.12662	1.12616	1.12567	1.12516	1.12463	1.12409	1.12353	1.12296	1.12238	1.1218
93.75	1.03252	1.04243	1.05177	1.06055	1.06878	1.07648	1.08365	1.09031	1.09647	1.10214	1.10733	1.11206	1.11635	1.12019	1.12362	1.12665	1.12928	1.13153	1.13343	1.13498	1.13621	1.13712	1.13774	1.13807	1.13815	1.13798	1.13758	1.13696	1.13615	1.13516	1.134	1.1327	1.13126	1.1297	1.12804	1.12629	1.12447	1.12259	1.12065	1.11869	1.1167	1.1147	1.1127	1.11071	1.10875	1.10682	1.10493	1.10309	1.10131
95	1.05068	1.06219	1.07318	1.08369	1.0937	1.10324	1.11231	1.12093	1.1291	1.13684	1.14417	1.15108	1.1576	1.16374	1.1695	1.17489	1.17994	1.18465	1.18903	1.1931	1.19686	1.20032	1.20351	1.20642	1.20906	1.21145	1.2136	1.21552	1.21721	1.21868	1.21995	1.22102	1.22189	1.22258	1.2231	1.22344	1.22362	1.22364	1.22352	1.22324	1.22283	1.22229	1.22162	1.22082	1.21991	1.21888	1.21775	1.21651	1.21518
96.25	1.04244	1.05472	1.06651	1.07783	1.0887	1.09913	1.10911	1.11868	1.12782	1.13656	1.14491	1.15287	1.16046	1.16768	1.17455	1.18107	1.18726	1.19311	1.19865	1.20388	1.20881	1.21344	1.21779	1.22185	1.22564	1.22917	1.23243	1.23544	1.23819	1.24071	1.24298	1.24502	1.24683	1.24841	1.24977	1.25091	1.25183	1.25254	1.25305	1.25334	1.25344	1.25334	1.25304	1.25255	1.25187	1.251	1.24995	1.24872	1.24732
97.5	1.02499	1.03709	1.0487	1.05983	1.07049	1.08069	1.09044	1.09976	1.10866	1.11714	1.12522	1.13291	1.14023	1.14717	1.15376	1.16	1.16592	1.17151	1.17679	1.18177	1.18647	1.19089	1.19505	1.19895	1.20261	1.20603	1.20923	1.21221	1.215	1.21758	1.21998	1.22221	1.22427	1.22617	1.22791	1.22952	1.23099	1.23233	1.23356	1.23467	1.23567	1.23658	1.23739	1.23812	1.23877	1.23935	1.23986	1.24032	1.24071
98.75	1.01482	1.02641	1.03748	1.04801	1.05804	1.06756	1.07658	1.08513	1.0932	1.10081	1.10798	1.11471	1.12102	1.12692	1.13242	1.13755	1.14231	1.14672	1.1508	1.15456	1.15801	1.16118	1.16408	1.16673	1.16914	1.17133	1.17332	1.17513	1.17677	1.17826	1.17962	1.18087	1.18202	1.18309	1.1841	1.18506	1.18598	1.18689	1.18778	1.18869	1.18961	1.19056	1.19156	1.1926	1.1937	1.19486	1.19609	1.1974	1.19878
100	1.02698	1.0394	1.0513	1.06269	1.07358	1.08397	1.09389	1.10333	1.11231	1.12083	1.12892	1.13658	1.14381	1.15065	1.15708	1.16313	1.16882	1.17414	1.17912	1.18377	1.1881	1.19212	1.19586	1.19931	1.20251	1.20545	1.20816	1.21065	1.21293	1.21502	1.21693	1.21868	1.22027	1.22172	1.22305	1.22427	1.22538	1.2264	1.22734	1.22822	1.22903	1.22978	1.2305	1.23117	1.23181	1.23243	1.23302	1.23359	1.23414
Coherence
freq/time	-1	-0.996	-0.992	-0.988	-0.984	-0.98	-0.976	-0.972	-0.968	-0.964	-0.96	-0.956	-0.952	-0.948	-0.944	-0.94	-0.936	-0.932	-0.928	-0.924	-0.92	-0.916	-0.912	-0.908	-0.904	-0.9	-0.896	-0.892	-0.888	-0.884	-0.88	-0.876	-0.872	-0.868	-0.864	-0.86	-0.856	-0.852	-0.848	-0.844	-0.84	-0.836	-0.832	-0.828	-0.824	-0.82	-0.816	-0.812	-0.808
1.25	2.56381319050276 + 0.177431227674076i	2.57992582576066 + 0.159894465176195i	2.59582993195631 + 0.143242393252566i	2.61148207669106 + 0.127481279823378i	2.62684636817378 + 0.112609707515918i	2.64189496343455 + 0.0986195934077007i	2.65660829809825 + 0.0854970696385327i	2.67097508153715 + 0.0732231959158817i	2.68499209627613 + 0.0617744926929842i	2.69866383333107 + 0.0511232982624968i	2.71200198740663 + 0.0412379644720111i	2.72502482884930 + 0.0320829147307941i	2.73775646386312 + 0.0236185949348921i	2.75022599134464 + 0.0158013532428224i	2.76246656409613 + 0.00858328842147989i	2.77451436418162 + 0.00191210865576409i	2.78640750657726 - 0.00426895701545155i	2.79818489152785 - 0.0100211545110576i	2.80988503336028 - 0.0154100723738492i	2.82154490087077 - 0.0205053535571782i	2.83319881057705 - 0.0253802341142940i	2.84487741787031 - 0.0301109044604867i	2.85660685134840 - 0.0347757032017377i	2.86840803168581 - 0.0394541679501391i	2.88029620817824 - 0.0442259805110968i	2.89228073412947 - 0.0491698537791473i	2.90436508767675 - 0.0543624133608253i	2.91654712908404 - 0.0598771276383835i	2.92881957075092 - 0.0657833356695388i	2.94117062384332 - 0.0721454136572725i	2.95358477679025 - 0.0790221089548258i	2.96604365656136 - 0.0864660572561431i	2.97852692365170 - 0.0945234853661239i	2.99101315550125 - 0.103234090139472i	3.00348067972077 - 0.112631074820563i	3.01590832685762 - 0.122741317636015i	3.02827608140643 - 0.133585644161222i	3.04056561841497 - 0.145179174413998i	3.05276072067618 - 0.157531717298377i	3.06484757773499 - 0.170648188297457i	3.07681497263363 - 0.184529030563237i	3.08865436552729 - 0.199170624215409i	3.10035988521895 - 0.214565673295721i	3.11192824054925 - 0.230703564110433i	3.12335856371840 - 0.247570692427635i	3.13465219727566 - 0.265150760070534i	3.14581243591010 - 0.283425043825670i	3.15684423348389 - 0.302372641277674i	3.16775388507850 - 0.321970699230513i
2.5	2.74050073225880 - 0.435412053911499i	2.75723467370843 - 0.464456109935272i	2.77354891400333 - 0.493078444997086i	2.78938334097953 - 0.521277991552393i	2.80468071067148 - 0.549059058565814i	2.81938694201636 - 0.576430424236593i	2.83345122746406 - 0.603404478537569i	2.84682599030931 - 0.629996439244805i	2.85946671868356 - 0.656223655432033i	2.87133170334209 - 0.682105004642569i	NaN + 0.00000000000000i	NaN + 0.00000000000000i	NaN + 0.00000000000000i	NaN + 0.00000000000000i	NaN + 0.00000000000000i	NaN + 0.00000000000000i	NaN + 0.00000000000000i	NaN + 0.00000000000000i	NaN + 0.00000000000000i	NaN + 0.00000000000000i	NaN + 0.00000000000000i	NaN + 0.00000000000000i	NaN + 0.00000000000000i	NaN + 0.00000000000000i	NaN + 0.00000000000000i	NaN + 0.00000000000000i	NaN + 0.00000000000000i	NaN + 0.00000000000000i	NaN + 0.00000000000000i	NaN + 0.00000000000000i	NaN + 0.00000000000000i	NaN + 0.00000000000000i	NaN + 0.00000000000000i	NaN + 0.00000000000000i	NaN + 0.00000000000000i	NaN + 0.00000000000000i	NaN + 0.00000000000000i	NaN + 0.00000000000000i	NaN + 0.00000000000000i	NaN + 0.00000000000000i	NaN + 0.00000000000000i	NaN + 0.00000000000000i	NaN + 0.00000000000000i	NaN + 0.00000000000000i	NaN + 0.00000000000000i	NaN + 0.00000000000000i	NaN + 0.00000000000000i	1.89471105282167 + 0.327033113450999i	2.07277067072331 + 0.108958146000444i
3.75	3.05754062757972 - 0.433742144804471i	3.07509206431660 - 0.455176876354386i	3.09212600928395 - 0.476272215269430i	3.10861515696842 - 0.497020044708719i	3.12453315581222 - 0.517414085530652i	3.13985476471094 - 0.537449623761077i	3.15455596737793 - 0.557123237530705i	3.16861404931621 - 0.576432529300508i	3.18200764258820 - 0.595375867745397i	3.19471674371832 - 0.613952142343548i	3.20672270997558 - 0.632160532562139i	3.21800823903341 - 0.650000292558661i	3.22855733665232 - 0.667470551532946i	NaN + 0.00000000000000i	NaN + 0.00000000000000i	NaN + 0.00000000000000i	NaN + 0.00000000000000i	NaN + 0.00000000000000i	NaN + 0.00000000000000i	NaN + 0.00000000000000i	NaN + 0.00000000000000i	NaN + 0.00000000000000i	NaN + 0.00000000000000i	NaN + 0.00000000000000i	NaN + 0.00000000000000i	NaN + 0.00000000000000i	NaN + 0.00000000000000i	NaN + 0.00000000000000i	NaN + 0.00000000000000i	NaN + 0.00000000000000i	NaN + 0.00000000000000i	NaN + 0.00000000000000i	NaN + 0.00000000000000i	NaN + 0.00000000000000i	NaN + 0.00000000000000i	NaN + 0.00000000000000i	NaN + 0.00000000000000i	NaN + 0.00000000000000i	NaN + 0.00000000000000i	NaN + 0.00000000000000i	NaN + 0.00000000000000i	NaN + 0.00000000000000i	NaN + 0.00000000000000i	NaN + 0.00000000000000i	NaN + 0.00000000000000i	NaN + 0.00000000000000i	NaN + 0.00000000000000i	NaN + 0.00000000000000i	NaN + 0.00000000000000i
5	3.18793636637676 - 0.100113133990636i	3.20053517883445 - 0.113992376498345i	3.21254080626788 - 0.127719631981320i	3.22394646499785 - 0.141283187910509i	3.23474507914377 - 0.154671736506177i	3.24492935529686 - 0.167874377249196i	3.25449185797347 - 0.180880611513332i	3.26342508517612 - 0.193680329697680i	3.27172154351759 - 0.206263791337060i	3.27937382250203 - 0.218621598743997i	3.28637466770086 - 0.230744664789623i	3.29271705270650 - 0.242624175464288i	3.29839424988978 - 0.254251547874295i	3.30339990012444 - 0.265618384332324i	3.30772808177204 - 0.276716423189354i	3.31137337934145 - 0.287537487039131i	3.31433095234769 - 0.298073428906664i	3.31659660499469 - 0.308316077013855i	3.31816685739563 - 0.318257178702436i	3.31903901912165 - 0.327888344090961i	3.31921126593619 - 0.337200990052747i	3.31868272062551 - 0.346186285129496i	3.31745353887676 - 0.354835096044827i	3.31552500117985 - 0.363137936557271i	3.31289961173623 - 0.371084919497423i	3.30958120534189 - 0.378665712972967i	3.30557506316716 - 0.385869501901960i	3.30088803827436 - 0.392684956252518i	3.29552869158559 - 0.399100207628391i	3.28950743882307 - 0.405102836146232i	3.28283670867787 - 0.410679869900483i	3.27553111209918 - 0.415817799701747i	3.26760762211304 - 0.420502612195153i	3.25908576295018 - 0.424719844901212i	3.24998780646085 - 0.428454667148476i	3.24033897279061 - 0.431691991249380i	3.23016763106228 - 0.434416618557713i	3.21950549433580 - 0.436613425171385i	3.20838780139905 - 0.438267591921458i	3.19685347599438 - 0.439364882812270i	3.18494525196416 - 0.439891975124890i	3.17270975059934 - 0.439836842832994i	3.16019749435918 - 0.439189192673602i	3.14746283932566 - 0.437940949053326i	3.13456380757048 - 0.436086779892208i	3.12156180042658 - 0.433624650538349i	3.10852117490243 - 0.430556387185132i	3.09550866859917 - 0.426888225121677i	3.08259266386929 - 0.422631311186208i
6.25	3.24751935968326 + 0.236374998985948i	3.25843310915584 + 0.227410192250798i	3.26876634601902 + 0.218504208032945i	3.27852155276179 + 0.209665834846432i	3.28770082855326 + 0.200903887294651i	3.29630588749200 + 0.192227164479000i	3.30433806062297 + 0.183644407526961i	3.31179830176810 + 0.175164256623797i	3.31868719716253 + 0.166795207926568i	3.32500497883583 + 0.158545570724110i	3.33075154162983 + 0.150423425182618i	3.33592646370157 + 0.142436580984268i	3.34052903032498 + 0.134592537127127i	3.34455826077749 + 0.126898443109697i	3.34801293808029 + 0.119361061674492i	3.35089164135326 + 0.111986733233556i	3.35319278054787 + 0.104781342046706i	3.35491463333504 + 0.0977502841720589i	3.35605538394771 + 0.0908984371598049i	3.35661316381161 + 0.0842301314158319i	3.35658609384018 + 0.0777491231229768i	3.35597232832097 + 0.0714585685758387i	3.35477010038032 + 0.0653609997613100i	3.35297776907951 + 0.0594583010024200i	3.35059386826887 + 0.0537516864787315i	3.34761715740476 + 0.0482416784434247i	3.34404667461826 + 0.0429280859764094i	3.33988179241245 + 0.0378099841455417i	3.33512227645651 + 0.0328856934956514i	3.32976834803953 + 0.0281527598493755i	3.32382075084253 + 0.0236079344867047i	3.31728082278390 + 0.0192471548742844i	3.31015057378809 + 0.0150655262437946i	3.30243277041834 + 0.0110573044748202i	3.29413102839706 + 0.00721588092555622i	3.28524991410795 + 0.00353377007923691i	3.27579505622460 + 2.60114029933804e-06i	3.26577326863208 - 0.00338688497269881i	3.25519268578899 - 0.00664483142551027i	3.24406291160154 - 0.00978225182521119i	3.23239518272814 - 0.0128110044237701i	3.22020254697774 - 0.0157437509193131i	3.20750005707712 - 0.0185938960175915i	3.19430497952385 - 0.0213755032889420i	3.18063701747210 - 0.0241031822141993i	3.16651854557010 - 0.0267919406951063i	3.15197485333392 - 0.0294569967686194i	3.13703439195829 - 0.0321135428923745i	3.12172901739796 - 0.0347764560718646i
7.5	3.18256562732380 + 0.574112703485662i	3.18842530559519 + 0.569896050889899i	3.19353410629817 + 0.565696265620704i	3.19789601580544 + 0.561518861925494i	3.20151501745899 + 0.557369924784569i	3.20439506223180 + 0.553256150022435i	3.20654003566826 + 0.549184885575720i	3.20795372096192 + 0.545164173801494i	3.20863975806672 + 0.541202794713777i	3.20860159878311 + 0.537310310049618i	3.20784245781400 + 0.533497108091984i	3.20636525984622 + 0.529774449217359i	3.20417258278171 + 0.526154512194474i	3.20126659731806 + 0.522650441340009i	3.19764900316013 + 0.519276394740666i	3.19332096223219 + 0.516047593882169i	3.18828302935375 + 0.512980375187832i	3.18253508094141 + 0.510092244166079i	3.17607624240453 + 0.507401933101190i	3.16890481501629 + 0.504929463498546i	3.16101820316670 + 0.502696214818797i	3.15241284304669 + 0.500725001409142i	3.14308413398003 + 0.499040159969405i	3.13302637382691 + 0.497667650381608i	3.12223270014594 + 0.496635173291110i	3.11069503914707 + 0.495972308462923i	3.09840406493008 + 0.495710678657473i	3.08534917212969 + 0.495884144585275i	3.07151846594193 + 0.496529037418905i	3.05689877467247 + 0.497684436369797i	3.04147569153855 + 0.499392499977489i	3.02523365462399 + 0.501698860997620i	3.00815607682973 + 0.504653096077011i	2.99022554164666 + 0.508309282692829i	2.97142408594864 + 0.512726656962245i	2.95173359821301 + 0.517970386638104i	2.93113637019817 + 0.524112473448198i	2.90961585285490 + 0.531232797166878i	2.88715768395994 + 0.539420309218870i	2.86375107654325 + 0.548774374278384i	2.83939068442893 + 0.559406241230425i	2.81407909441699 + 0.571440595406424i	2.78783013278003 + 0.585017095372917i	2.76067321298899 + 0.600291720037590i	2.73265898252698 + 0.617437632505580i	2.70386652989838 + 0.636645090600566i	2.67441235236862 + 0.658119686214486i	2.64446109934026 + 0.682077874045977i	NaN + 0.00000000000000i
8.75	NaN + 0.00000000000000i	NaN + 0.00000000000000i	NaN + 0.00000000000000i	NaN + 0.00000000000000i	NaN + 0.00000000000000i	NaN + 0.00000000000000i	NaN + 0.00000000000000i	NaN + 0.00000000000000i	NaN + 0.00000000000000i	NaN + 0.00000000000000i	NaN + 0.00000000000000i	NaN + 0.00000000000000i	NaN + 0.00000000000000i	NaN + 0.00000000000000i	NaN + 0.00000000000000i	NaN + 0.00000000000000i	NaN + 0.00000000000000i	NaN + 0.00000000000000i	NaN + 0.00000000000000i	NaN + 0.00000000000000i	NaN + 0.00000000000000i	NaN + 0.00000000000000i	NaN + 0.00000000000000i	NaN + 0.00000000000000i	NaN + 0.00000000000000i	NaN + 0.00000000000000i	NaN + 0.00000000000000i	NaN + 0.00000000000000i	NaN + 0.00000000000000i	NaN + 0.00000000000000i	NaN + 0.00000000000000i	NaN + 0.00000000000000i	NaN + 0.00000000000000i	NaN + 0.00000000000000i	NaN + 0.00000000000000i	NaN + 0.00000000000000i	NaN + 0.00000000000000i	NaN + 0.00000000000000i	NaN + 0.00000000000000i	NaN + 0.00000000000000i	NaN + 0.00000000000000i	NaN + 0.00000000000000i	NaN + 0.00000000000000i	NaN + 0.00000000000000i	NaN + 0.00000000000000i	NaN + 0.00000000000000i	NaN + 0.00000000000000i	NaN + 0.00000000000000i	NaN + 0.00000000000000i
10	NaN + 0.00000000000000i	NaN + 0.00000000000000i	NaN + 0.00000000000000i	NaN + 0.00000000000000i	NaN + 0.00000000000000i	NaN + 0.00000000000000i	NaN + 0.00000000000000i	NaN + 0.00000000000000i	NaN + 0.00000000000000i	NaN + 0.00000000000000i	NaN + 0.00000000000000i	NaN + 0.00000000000000i	NaN + 0.00000000000000i	NaN + 0.00000000000000i	NaN + 0.00000000000000i	NaN + 0.00000000000000i	NaN + 0.00000000000000i	NaN + 0.00000000000000i	NaN + 0.00000000000000i	NaN + 0.00000000000000i	NaN + 0.00000000000000i	NaN + 0.00000000000000i	NaN + 0.00000000000000i	NaN + 0.00000000000000i	NaN + 0.00000000000000i	NaN + 0.00000000000000i	3.02140062530206 + 0.674583417190628i	3.01384656288309 + 0.658984970932335i	3.00656374606372 + 0.643013460441107i	2.99961163790343 + 0.626740703992865i	2.99304040592476 + 0.610247151536407i	2.98688911159421 + 0.593620183515064i	2.98118429309591 + 0.576951965593159i	2.97593906568514 + 0.560336976039824i	2.97115282176565 + 0.543869361222762i	2.96681155799272 + 0.527640295638865i	2.96288879750966 + 0.511735522089750i	2.95934702125889 + 0.496233225160008i	2.95613948135845 + 0.481202351420419i	2.95321224697126 + 0.466701440085851i	2.95050633018338 + 0.452777976606129i	2.94795975375136 + 0.439468236363103i	2.94550944923610 + 0.426797551479714i	2.94309290703887 + 0.414780913015622i	2.94064953359238 + 0.403423813165237i	2.93812170114742 + 0.392723235224537i	2.93545549965133 + 0.382668709837407i	2.93260121717399 + 0.373243371042606i	2.92951358548645 + 0.364424962058565i
11.25	NaN + 0.00000000000000i	NaN + 0.00000000000000i	NaN + 0.00000000000000i	NaN + 0.00000000000000i	NaN + 0.00000000000000i	NaN + 0.00000000000000i	NaN + 0.00000000000000i	NaN + 0.00000000000000i	NaN + 0.00000000000000i	NaN + 0.00000000000000i	NaN + 0.00000000000000i	NaN + 0.00000000000000i	NaN + 0.00000000000000i	NaN + 0.00000000000000i	NaN + 0.00000000000000i	NaN + 0.00000000000000i	NaN + 0.00000000000000i	NaN + 0.00000000000000i	NaN + 0.00000000000000i	NaN + 0.00000000000000i	NaN + 0.00000000000000i	NaN + 0.00000000000000i	NaN + 0.00000000000000i	NaN + 0.00000000000000i	NaN + 0.00000000000000i	NaN + 0.00000000000000i	NaN + 0.00000000000000i	NaN + 0.00000000000000i	NaN + 0.00000000000000i	NaN + 0.00000000000000i	NaN + 0.00000000000000i	NaN + 0.00000000000000i	NaN + 0.00000000000000i	NaN + 0.00000000000000i	NaN + 0.00000000000000i	NaN + 0.00000000000000i	NaN + 0.00000000000000i	NaN + 0.00000000000000i	2.70280636232224 + 0.669150118899987i	2.69159508866680 + 0.647559770895174i	2.68136898821448 + 0.625721069918771i	2.67217841427159 + 0.603793270908743i	2.66404629785024 + 0.581941036761160i	2.65696740154329 + 0.560327976520467i	2.65090940285978 + 0.539110246131146i	2.64581565964003 + 0.518430813424968i	2.64160929877417 + 0.498414874047744i	2.63819813429212 + 0.479166717448603i	2.63547988173941 + 0.460768128742737i
12.5	NaN + 0.00000000000000i	NaN + 0.00000000000000i	NaN + 0.00000000000000i	NaN + 0.00000000000000i	NaN + 0.00000000000000i	NaN + 0.00000000000000i	NaN + 0.00000000000000i	NaN + 0.00000000000000i	NaN + 0.00000000000000i	NaN + 0.00000000000000i	NaN + 0.00000000000000i	NaN + 0.00000000000000i	NaN + 0.00000000000000i	NaN + 0.00000000000000i	NaN + 0.00000000000000i	NaN + 0.00000000000000i	NaN + 0.00000000000000i	NaN + 0.00000000000000i	NaN + 0.00000000000000i	NaN + 0.00000000000000i	NaN + 0.00000000000000i	NaN + 0.00000000000000i	NaN + 0.00000000000000i	NaN + 0.00000000000000i	NaN + 0.00000000000000i	NaN + 0.00000000000000i	NaN + 0.00000000000000i	NaN + 0.00000000000000i	NaN + 0.00000000000000i	NaN + 0.00000000000000i	NaN + 0.00000000000000i	NaN + 0.00000000000000i	NaN + 0.00000000000000i	NaN + 0.00000000000000i	NaN + 0.00000000000000i	NaN + 0.00000000000000i	NaN + 0.00000000000000i	NaN + 0.00000000000000i	NaN + 0.00000000000000i	NaN + 0.00000000000000i	NaN + 0.00000000000000i	NaN + 0.00000000000000i	NaN + 0.00000000000000i	NaN + 0.00000000000000i	NaN + 0.00000000000000i	NaN + 0.00000000000000i	NaN + 0.00000000000000i	NaN + 0.00000000000000i	NaN + 0.00000000000000i
13.75	NaN + 0.00000000000000i	NaN + 0.00000000000000i	NaN + 0.00000000000000i	NaN + 0.00000000000000i	NaN + 0.00000000000000i	NaN + 0.00000000000000i	NaN + 0.00000000000000i	NaN + 0.00000000000000i	NaN + 0.00000000000000i	NaN + 0.00000000000000i	NaN + 0.00000000000000i	NaN + 0.00000000000000i	NaN + 0.00000000000000i	NaN + 0.00000000000000i	NaN + 0.00000000000000i	NaN + 0.00000000000000i	NaN + 0.00000000000000i	NaN + 0.00000000000000i	NaN + 0.00000000000000i	NaN + 0.00000000000000i	NaN + 0.00000000000000i	NaN + 0.00000000000000i	NaN + 0.00000000000000i	NaN + 0.00000000000000i	NaN + 0.00000000000000i	NaN + 0.00000000000000i	NaN + 0.00000000000000i	NaN + 0.00000000000000i	NaN + 0.00000000000000i	NaN + 0.00000000000000i	NaN + 0.00000000000000i	NaN + 0.00000000000000i	NaN + 0.00000000000000i	NaN + 0.00000000000000i	NaN + 0.00000000000000i	NaN + 0.00000000000000i	NaN + 0.00000000000000i	NaN + 0.00000000000000i	NaN + 0.00000000000000i	NaN + 0.00000000000000i	NaN + 0.00000000000000i	NaN + 0.00000000000000i	NaN + 0.00000000000000i	NaN + 0.00000000000000i	NaN + 0.00000000000000i	NaN + 0.00000000000000i	NaN + 0.00000000000000i	NaN + 0.00000000000000i	NaN + 0.00000000000000i
15	NaN + 0.00000000000000i	NaN + 0.00000000000000i	NaN + 0.00000000000000i	NaN + 0.00000000000000i	NaN + 0.00000000000000i	NaN + 0.00000000000000i	NaN + 0.00000000000000i	NaN + 0.00000000000000i	NaN + 0.00000000000000i	NaN + 0.00000000000000i	NaN + 0.00000000000000i	NaN + 0.00000000000000i	1.74237624902734 - 0.666697116325810i	1.74362468263787 - 0.619049521257815i	1.74851691938694 - 0.572250893008340i	1.75670939296486 - 0.527088028412396i	1.76768187689992 - 0.484181932227080i	1.78081964506638 - 0.443953261066180i	1.79549172188145 - 0.406626866718419i	1.81110964112820 - 0.372263065925256i	1.82716196309258 - 0.340800369624998i	1.84322771076501 - 0.312097735016996i	1.85897521529399 - 0.285969762640212i	1.87415279528326 - 0.262212751863123i	1.88857609190631 - 0.240622210113776i	1.90211506189769 - 0.221003536140911i	1.91468218865211 - 0.203177769139745i	1.92622252719114 - 0.186984027593441i	1.93670566384486 - 0.172279868108630i	1.94611941241259 - 0.158940425589681i	1.95446497224238 - 0.146856903776994i	1.96175326276981 - 0.135934773833139i	1.96800217691948 - 0.126091894677981i	1.97323453686932 - 0.117256674911261i	1.97747657738997 - 0.109366337248986i	1.98075681892144 - 0.102365310840305i	1.98310522311192 - 0.0962037563972529i	1.98455254786861 - 0.0908362181865889i	1.98512983792702 - 0.0862203919358058i	1.98486800159793 - 0.0823159962296428i	1.98379743572240 - 0.0790837355074004i	1.98194766984118 - 0.0764843443424811i	1.97934700789126 - 0.0744777046518064i	1.97602215195001 - 0.0730220293950002i	1.97199779808338 - 0.0720731078402924i	1.96729619952088 - 0.0715836083132972i	1.96193669736447 - 0.0715024342574643i	1.95593522393663 - 0.0717741282006489i	1.94930378870709 - 0.0723383156545388i
16.25	2.01443101085411 - 0.561552427696975i	2.03824290821798 - 0.548326448304414i	2.06124672976996 - 0.536069969557023i	2.08340387385808 - 0.524707927759789i	2.10468662479548 - 0.514169212943270i	2.12507632804554 - 0.504387147833070i	2.14456181471950 - 0.495299676576323i	2.16313806350174 - 0.486849352779906i	2.18080507814874 - 0.478983194670687i	2.19756695453780 - 0.471652457424467i	2.21343111062187 - 0.464812358746727i	2.22840765404266 - 0.458421783123769i	2.24250886456122 - 0.452442982202079i	2.25574877125874 - 0.446841282925159i	2.26814280727497 - 0.441584810863115i	2.27970752748604 - 0.436644233202584i	2.29046037688543 - 0.431992523800477i	2.30041949948938 - 0.427604751295827i	2.30960357934725 - 0.423457890332280i	2.31803170672210 - 0.419530655329887i	2.32572326374896 - 0.415803355856283i	2.33269782491290 - 0.412257772409750i	2.33897506854821 - 0.408877051286499i	2.34457469627471 - 0.405645617123987i	2.34951635788290 - 0.402549101664899i	2.35381957967961 - 0.399574287254870i	2.35750369472862 - 0.396709063559774i	2.36058777378230 - 0.393942395958977i	2.36309055601390 - 0.391264304036437i	2.36503037893515 - 0.388665848551896i	2.36642510712986 - 0.386139125231723i	2.36729205965586 - 0.383677263676774i	2.36764793617014 - 0.381274429647948i	2.36750874201779 - 0.378925828964160i	2.36688971269498 - 0.376627711238308i	2.36580523825034 - 0.374377371689839i	2.36426878832428 - 0.372173149313009i	2.36229283864174 - 0.370014419751727i	2.35988879986364 - 0.367901581337713i	2.35706694976491 - 0.365836032889353i	2.35383636973433 - 0.363820142042883i	2.35020488658181 - 0.361857203091973i	2.34617902058555 - 0.359951383540735i	2.34176394061316 - 0.358107658820965i	2.33696342700464 - 0.356331734877495i	2.33177984271081 - 0.354629958575158i	2.32621411294094 - 0.353009216115562i	2.32026571329056 - 0.351476819860082i	2.31393266600210 - 0.350040384126443i
17.5	1.81840734172542 - 0.249564554893543i	1.84828165560850 - 0.249337128625188i	1.87646363760028 - 0.249420497274438i	1.90305958822607 - 0.249783254123812i	1.92816431841654 - 0.250399471920252i	1.95186313701951 - 0.251247531584185i	1.97423345969259 - 0.252309218775207i	1.99534612134978 - 0.253569017145096i	2.01526645410738 - 0.255013547757644i	2.03405517779855 - 0.256631118355811i	2.05176913908231 - 0.258411356079399i	2.06846192689829 - 0.260344904276811i	2.08418438576598 - 0.262423169125342i	2.09898504366743 - 0.264638105481700i	2.11291046760570 - 0.266982034135458i	2.12600555712679 - 0.269447484709712i	2.13831378393183 - 0.272027060035106i	2.14987738404660 - 0.274713319046141i	2.16073750774904 - 0.277498676202119i	2.17093433150641 - 0.280375316180416i	2.18050713547998 - 0.283335123168151i	2.18949434967307 - 0.286369624516534i	2.19793357148929 - 0.289469948836968i	2.20586155730233 - 0.292626798819285i	2.21331419058824 - 0.295830439146117i	2.22032642921096 - 0.299070699867019i	2.22693223455653 - 0.302336995485260i	2.23316448535657 - 0.305618359804377i	2.23905487920270 - 0.308903496288620i	2.24463382490684 - 0.312180843323424i	2.24993032898479 - 0.315438653335367i	2.25497187961290 - 0.318665084266922i	2.25978433141224 - 0.321848301424820i	2.26439179434066 - 0.324976587260391i	2.26881652981322 - 0.328038456225582i	2.27307885692578 - 0.331022771508994i	2.27719707133070 - 0.333918860218739i	2.28118737891895 - 0.336716623465212i	2.28506384601625 - 0.339406637821713i	2.28883836732030 - 0.341980244810905i	2.29252065231443 - 0.344429625377415i	2.29611823040949 - 0.346747856749615i	2.29963647461089 - 0.348928949645795i	2.30307864309623 - 0.350967864414177i	2.30644593773442 - 0.352860505379518i	2.30973757828603 - 0.354603693366503i	2.31295089080084 - 0.356195117046517i	2.31608140857224 - 0.357633264377391i	2.31912298391483 - 0.358917335947573i
18.75	1.80990058112864 + 0.142540795529798i	1.82891126034259 + 0.130983475255296i	1.84691049044485 + 0.119806503588380i	1.86390175727331 + 0.108965780974713i	1.87989085850447 + 0.0984202934884660i	1.89488551386960 + 0.0881318175002638i	1.90889506241144 + 0.0780646314045446i	1.92193023367477 + 0.0681852401587192i	1.93400298196367 + 0.0584621162839952i	1.94512637478926 + 0.0488654595955059i	1.95531452835427 + 0.0393669770868679i	1.96458258437667 + 0.0299396839569589i	1.97294672375437 + 0.0205577266356427i	1.98042421353178 + 0.0111962287685934i	1.98703348435561 + 0.00183116140721009i	1.99279423610839 - 0.00756076092089624i	1.99772756968064 - 0.0170021560429657i	2.00185614287572 - 0.0265150190284762i	2.00520434821714 - 0.0361207326050515i	2.00779850991893 - 0.0458400388739819i	2.00966709645538 - 0.0556929674255071i	2.01084094399178 - 0.0656987143792963i	2.01135348438364 - 0.0758754664861116i	2.01124096950064 - 0.0862401643391081i	2.01054268128987 - 0.0968081991049109i	2.00930111430815 - 0.107593038173513i	2.00756211453481 - 0.118605776944249i	2.00537495531325 - 0.129854616824229i	2.00279232856020 - 0.141344273609405i	1.99987022734148 - 0.153075325880602i	1.99666769508374 - 0.165043519892674i	1.99324641771382 - 0.177239055489972i	1.98967013857544 - 0.189645886405075i	1.98600388268680 - 0.202241077121447i	1.98231298718041 - 0.214994266182595i	1.97866194861191 - 0.227867290982182i	1.97511311465260 - 0.240814030081877i	1.97172526617715 - 0.253780514483971i	1.96855215386326 - 0.266705347992090i	1.96564106849768 - 0.279520458622238i	1.96303153339741 - 0.292152178931446i	1.96075420823281 - 0.304522625347183i	1.95883008459769 - 0.316551318449282i	1.95727003493549 - 0.328156961621421i	1.95607474966560 - 0.339259278339672i	1.95523506588255 - 0.349780801406727i	1.95473265910243 - 0.359648511836375i	1.95454104158381 - 0.368795240085241i	1.95462679033107 - 0.377160765423373i
20	1.36811138121661 + 0.241914027015367i	1.35556923380705 + 0.206342725472339i	1.34122152607720 + 0.166963879973633i	1.32547114647506 + 0.122892307954263i	1.30906438546076 + 0.0731361389768801i	1.29324544448876 + 0.0167079962914087i	1.27989849251115 - 0.0471279044845704i	1.27155764519840 - 0.118434918499833i	1.27109103952595 - 0.196091665181567i	1.28094030612563 - 0.277501650495067i	1.30216765444243 - 0.358947050240862i	1.33395791085859 - 0.436622619784329i	1.37399959373797 - 0.507728288971055i	1.41941591997561 - 0.570935336968541i	1.46758055323951 - 0.626165653875407i	1.51649568599477 - 0.674086424183186i	NaN + 0.00000000000000i	NaN + 0.00000000000000i	NaN + 0.00000000000000i	NaN + 0.00000000000000i	NaN + 0.00000000000000i	NaN + 0.00000000000000i	NaN + 0.00000000000000i	NaN + 0.00000000000000i	NaN + 0.00000000000000i	NaN + 0.00000000000000i	NaN + 0.00000000000000i	NaN + 0.00000000000000i	NaN + 0.00000000000000i	NaN + 0.00000000000000i	NaN + 0.00000000000000i	NaN + 0.00000000000000i	NaN + 0.00000000000000i	NaN + 0.00000000000000i	NaN + 0.00000000000000i	NaN + 0.00000000000000i	NaN + 0.00000000000000i	NaN + 0.00000000000000i	NaN + 0.00000000000000i	NaN + 0.00000000000000i	NaN + 0.00000000000000i	NaN + 0.00000000000000i	NaN + 0.00000000000000i	NaN + 0.00000000000000i	NaN + 0.00000000000000i	NaN + 0.00000000000000i	NaN + 0.00000000000000i	NaN + 0.00000000000000i	NaN + 0.00000000000000i
21.25	NaN + 0.00000000000000i	NaN + 0.00000000000000i	NaN + 0.00000000000000i	NaN + 0.00000000000000i	NaN + 0.00000000000000i	NaN + 0.00000000000000i	NaN + 0.00000000000000i	NaN + 0.00000000000000i	NaN + 0.00000000000000i	NaN + 0.00000000000000i	NaN + 0.00000000000000i	NaN + 0.00000000000000i	NaN + 0.00000000000000i	NaN + 0.00000000000000i	NaN + 0.00000000000000i	NaN + 0.00000000000000i	NaN + 0.00000000000000i	NaN + 0.00000000000000i	NaN + 0.00000000000000i	NaN + 0.00000000000000i	NaN + 0.00000000000000i	NaN + 0.00000000000000i	NaN + 0.00000000000000i	NaN + 0.00000000000000i	NaN + 0.00000000000000i	NaN + 0.00000000000000i	NaN + 0.00000000000000i	NaN + 0.00000000000000i	NaN + 0.00000000000000i	NaN + 0.00000000000000i	NaN + 0.00000000000000i	NaN + 0.00000000000000i	NaN + 0.00000000000000i	NaN + 0.00000000000000i	NaN + 0.00000000000000i	NaN + 0.00000000000000i	NaN + 0.00000000000000i	NaN + 0.00000000000000i	NaN + 0.00000000000000i	NaN + 0.00000000000000i	NaN + 0.00000000000000i	NaN + 0.00000000000000i	NaN + 0.00000000000000i	NaN + 0.00000000000000i	NaN + 0.00000000000000i	NaN + 0.00000000000000i	NaN + 0.00000000000000i	NaN + 0.00000000000000i	NaN + 0.00000000000000i
22.5	NaN + 0.00000000000000i	NaN + 0.00000000000000i	NaN + 0.00000000000000i	NaN + 0.00000000000000i	NaN + 0.00000000000000i	NaN + 0.00000000000000i	NaN + 0.00000000000000i	NaN + 0.00000000000000i	NaN + 0.00000000000000i	NaN + 0.00000000000000i	NaN + 0.00000000000000i	NaN + 0.00000000000000i	NaN + 0.00000000000000i	NaN + 0.00000000000000i	NaN + 0.00000000000000i	NaN + 0.00000000000000i	NaN + 0.00000000000000i	NaN + 0.00000000000000i	NaN + 0.00000000000000i	NaN + 0.00000000000000i	NaN + 0.00000000000000i	NaN + 0.00000000000000i	NaN + 0.00000000000000i	NaN + 0.00000000000000i	NaN + 0.00000000000000i	NaN + 0.00000000000000i	1.09512387332134 + 0.672106521273966i	1.08711527524069 + 0.665403145290002i	1.07882409559697 + 0.663453184263445i	1.07014052313796 + 0.666552117519705i	1.06112130390884 + 0.674996489890809i	NaN + 0.00000000000000i	NaN + 0.00000000000000i	NaN + 0.00000000000000i	NaN + 0.00000000000000i	NaN + 0.00000000000000i	NaN + 0.00000000000000i	NaN + 0.00000000000000i	NaN + 0.00000000000000i	NaN + 0.00000000000000i	NaN + 0.00000000000000i	NaN + 0.00000000000000i	NaN + 0.00000000000000i	NaN + 0.00000000000000i	NaN + 0.00000000000000i	NaN + 0.00000000000000i	NaN + 0.00000000000000i	NaN + 0.00000000000000i	NaN + 0.00000000000000i
23.75	NaN + 0.00000000000000i	NaN + 0.00000000000000i	NaN + 0.00000000000000i	NaN + 0.00000000000000i	NaN + 0.00000000000000i	NaN + 0.00000000000000i	NaN + 0.00000000000000i	NaN + 0.00000000000000i	NaN + 0.00000000000000i	NaN + 0.00000000000000i	NaN + 0.00000000000000i	NaN + 0.00000000000000i	NaN + 0.00000000000000i	NaN + 0.00000000000000i	NaN + 0.00000000000000i	NaN + 0.00000000000000i	NaN + 0.00000000000000i	NaN + 0.00000000000000i	NaN + 0.00000000000000i	NaN + 0.00000000000000i	0.671854569686157 - 0.314452306517908i	0.902527994346452 - 0.141326271561083i	1.06747924418071 - 0.0731645530496787i	1.18715381356419 - 0.0375310097902879i	1.27873992624885 - 0.0152496851568785i	1.35153035141072 + 0.000383582758301395i	1.41082364074507 + 0.0122644137890685i	1.45986571645538 + 0.0218375463388834i	1.50076616778335 + 0.0299018727858268i	1.53495998004383 + 0.0369343644930205i	1.56345708184306 + 0.0432372114357079i	1.58698558654641 + 0.0490111520061251i	1.60607814643556 + 0.0543947881924854i	1.62112603741111 + 0.0594869437208751i	1.63241395137926 + 0.0643600086151131i	1.64014266002235 + 0.0690682285641044i	1.64444363770806 + 0.0736530254613141i	1.64538800642838 + 0.0781465011048752i	1.64299112975936 + 0.0825737842773782i	1.63721349664385 + 0.0869546094153175i	1.62795800643197 + 0.0913043562446911i	1.61506326143407 + 0.0956346796872628i	1.59829186762584 + 0.0999537873509203i	1.57731187293850 + 0.104266356773462i	1.55166805728732 + 0.108573004782820i	1.52073729168223 + 0.112869093336292i	1.48365747408629 + 0.117142410630122i	1.43921005708313 + 0.121368735587791i	1.38561556350313 + 0.125503025035848i
25	NaN + 0.00000000000000i	NaN + 0.00000000000000i	NaN + 0.00000000000000i	NaN + 0.00000000000000i	NaN + 0.00000000000000i	NaN + 0.00000000000000i	NaN + 0.00000000000000i	NaN + 0.00000000000000i	NaN + 0.00000000000000i	NaN + 0.00000000000000i	NaN + 0.00000000000000i	NaN + 0.00000000000000i	NaN + 0.00000000000000i	NaN + 0.00000000000000i	NaN + 0.00000000000000i	NaN + 0.00000000000000i	NaN + 0.00000000000000i	NaN + 0.00000000000000i	NaN + 0.00000000000000i	NaN + 0.00000000000000i	NaN + 0.00000000000000i	NaN + 0.00000000000000i	NaN + 0.00000000000000i	NaN + 0.00000000000000i	NaN + 0.00000000000000i	NaN + 0.00000000000000i	NaN + 0.00000000000000i	NaN + 0.00000000000000i	NaN + 0.00000000000000i	NaN + 0.00000000000000i	NaN + 0.00000000000000i	NaN + 0.00000000000000i	NaN + 0.00000000000000i	NaN + 0.00000000000000i	NaN + 0.00000000000000i	NaN + 0.00000000000000i	NaN + 0.00000000000000i	NaN + 0.00000000000000i	NaN + 0.00000000000000i	NaN + 0.00000000000000i	NaN + 0.00000000000000i	NaN + 0.00000000000000i	NaN + 0.00000000000000i	NaN + 0.00000000000000i	NaN + 0.00000000000000i	NaN + 0.00000000000000i	NaN + 0.00000000000000i	NaN + 0.00000000000000i	NaN + 0.00000000000000i
26.25	NaN + 0.00000000000000i	NaN + 0.00000000000000i	NaN + 0.00000000000000i	NaN + 0.00000000000000i	NaN + 0.00000000000000i	NaN + 0.00000000000000i	NaN + 0.00000000000000i	NaN + 0.00000000000000i	NaN + 0.00000000000000i	NaN + 0.00000000000000i	NaN + 0.00000000000000i	NaN + 0.00000000000000i	NaN + 0.00000000000000i	NaN + 0.00000000000000i	NaN + 0.00000000000000i	NaN + 0.00000000000000i	NaN + 0.00000000000000i	NaN + 0.00000000000000i	NaN + 0.00000000000000i	NaN + 0.00000000000000i	NaN + 0.00000000000000i	NaN + 0.00000000000000i	NaN + 0.00000000000000i	NaN + 0.00000000000000i	NaN + 0.00000000000000i	NaN + 0.00000000000000i	NaN + 0.00000000000000i	NaN + 0.00000000000000i	NaN + 0.00000000000000i	NaN + 0.00000000000000i	NaN + 0.00000000000000i	NaN + 0.00000000000000i	NaN + 0.00000000000000i	NaN + 0.00000000000000i	NaN + 0.00000000000000i	NaN + 0.00000000000000i	NaN + 0.00000000000000i	NaN + 0.00000000000000i	NaN + 0.00000000000000i	NaN + 0.00000000000000i	NaN + 0.00000000000000i	NaN + 0.00000000000000i	NaN + 0.00000000000000i	NaN + 0.00000000000000i	NaN + 0.00000000000000i	NaN + 0.00000000000000i	NaN + 0.00000000000000i	NaN + 0.00000000000000i	NaN + 0.00000000000000i
27.5	NaN + 0.00000000000000i	NaN + 0.00000000000000i	NaN + 0.00000000000000i	NaN + 0.00000000000000i	NaN + 0.00000000000000i	NaN + 0.00000000000000i	NaN + 0.00000000000000i	NaN + 0.00000000000000i	NaN + 0.00000000000000i	NaN + 0.00000000000000i	NaN + 0.00000000000000i	NaN + 0.00000000000000i	NaN + 0.00000000000000i	NaN + 0.00000000000000i	NaN + 0.00000000000000i	NaN + 0.00000000000000i	NaN + 0.00000000000000i	NaN + 0.00000000000000i	NaN + 0.00000000000000i	NaN + 0.00000000000000i	NaN + 0.00000000000000i	NaN + 0.00000000000000i	NaN + 0.00000000000000i	NaN + 0.00000000000000i	NaN + 0.00000000000000i	NaN + 0.00000000000000i	NaN + 0.00000000000000i	NaN + 0.00000000000000i	NaN + 0.00000000000000i	NaN + 0.00000000000000i	NaN + 0.00000000000000i	NaN + 0.00000000000000i	NaN + 0.00000000000000i	NaN + 0.00000000000000i	NaN + 0.00000000000000i	NaN + 0.00000000000000i	NaN + 0.00000000000000i	NaN + 0.00000000000000i	NaN + 0.00000000000000i	NaN + 0.00000000000000i	NaN + 0.00000000000000i	NaN + 0.00000000000000i	NaN + 0.00000000000000i	NaN + 0.00000000000000i	NaN + 0.00000000000000i	NaN + 0.00000000000000i	NaN + 0.00000000000000i	NaN + 0.00000000000000i	NaN + 0.00000000000000i
28.75	NaN + 0.00000000000000i	NaN + 0.00000000000000i	NaN + 0.00000000000000i	NaN + 0.00000000000000i	NaN + 0.00000000000000i	NaN + 0.00000000000000i	NaN + 0.00000000000000i	NaN + 0.00000000000000i	NaN + 0.00000000000000i	NaN + 0.00000000000000i	NaN + 0.00000000000000i	NaN + 0.00000000000000i	NaN + 0.00000000000000i	NaN + 0.00000000000000i	NaN + 0.00000000000000i	NaN + 0.00000000000000i	NaN + 0.00000000000000i	NaN + 0.00000000000000i	NaN + 0.00000000000000i	NaN + 0.00000000000000i	NaN + 0.00000000000000i	NaN + 0.00000000000000i	NaN + 0.00000000000000i	NaN + 0.00000000000000i	NaN + 0.00000000000000i	NaN + 0.00000000000000i	NaN + 0.00000000000000i	NaN + 0.00000000000000i	NaN + 0.00000000000000i	NaN + 0.00000000000000i	NaN + 0.00000000000000i	NaN + 0.00000000000000i	NaN + 0.00000000000000i	NaN + 0.00000000000000i	NaN + 0.00000000000000i	NaN + 0.00000000000000i	NaN + 0.00000000000000i	NaN + 0.00000000000000i	NaN + 0.00000000000000i	NaN + 0.00000000000000i	NaN + 0.00000000000000i	NaN + 0.00000000000000i	NaN + 0.00000000000000i	NaN + 0.00000000000000i	NaN + 0.00000000000000i	NaN + 0.00000000000000i	NaN + 0.00000000000000i	NaN + 0.00000000000000i	NaN + 0.00000000000000i
30	NaN + 0.00000000000000i	NaN + 0.00000000000000i	NaN + 0.00000000000000i	NaN + 0.00000000000000i	NaN + 0.00000000000000i	NaN + 0.00000000000000i	NaN + 0.00000000000000i	NaN + 0.00000000000000i	NaN + 0.00000000000000i	NaN + 0.00000000000000i	NaN + 0.00000000000000i	NaN + 0.00000000000000i	NaN + 0.00000000000000i	NaN + 0.00000000000000i	NaN + 0.00000000000000i	NaN + 0.00000000000000i	NaN + 0.00000000000000i	NaN + 0.00000000000000i	NaN + 0.00000000000000i	NaN + 0.00000000000000i	NaN + 0.00000000000000i	NaN + 0.00000000000000i	NaN + 0.00000000000000i	NaN + 0.00000000000000i	NaN + 0.00000000000000i	NaN + 0.00000000000000i	NaN + 0.00000000000000i	NaN + 0.00000000000000i	NaN + 0.00000000000000i	NaN + 0.00000000000000i	NaN + 0.00000000000000i	NaN + 0.00000000000000i	NaN + 0.00000000000000i	NaN + 0.00000000000000i	NaN + 0.00000000000000i	NaN + 0.00000000000000i	NaN + 0.00000000000000i	NaN + 0.00000000000000i	NaN + 0.00000000000000i	NaN + 0.00000000000000i	NaN + 0.00000000000000i	NaN + 0.00000000000000i	NaN + 0.00000000000000i	NaN + 0.00000000000000i	NaN + 0.00000000000000i	NaN + 0.00000000000000i	NaN + 0.00000000000000i	NaN + 0.00000000000000i	NaN + 0.00000000000000i
31.25	NaN + 0.00000000000000i	NaN + 0.00000000000000i	NaN + 0.00000000000000i	NaN + 0.00000000000000i	NaN + 0.00000000000000i	NaN + 0.00000000000000i	NaN + 0.00000000000000i	NaN + 0.00000000000000i	NaN + 0.00000000000000i	NaN + 0.00000000000000i	NaN + 0.00000000000000i	NaN + 0.00000000000000i	NaN + 0.00000000000000i	NaN + 0.00000000000000i	NaN + 0.00000000000000i	NaN + 0.00000000000000i	NaN + 0.00000000000000i	NaN + 0.00000000000000i	NaN + 0.00000000000000i	NaN + 0.00000000000000i	NaN + 0.00000000000000i	NaN + 0.00000000000000i	NaN + 0.00000000000000i	NaN + 0.00000000000000i	1.38324613229883 - 0.649657799129948i	1.37608201907398 - 0.609888543851253i	1.37258628833662 - 0.569798487658073i	1.37278959649153 - 0.530213220470827i	1.37648838646033 - 0.491919497769792i	1.38328337287450 - 0.455584084095809i	1.39264638882343 - 0.421702389321832i	1.40399483707437 - 0.390583589199284i	1.41675572796730 - 0.362366265892424i	1.43040983410250 - 0.337052024541695i	1.44451502130267 - 0.314544649171051i	1.45871298342603 - 0.294686226366874i	1.47272518820195 - 0.277286103410340i	1.48634317572895 - 0.262141826688271i	1.49941685370953 - 0.249052991740987i	1.51184296905503 - 0.237829587208686i	1.52355484103682 - 0.228296419557496i	1.53451374641511 - 0.220294934264974i	1.54470196237548 - 0.213683415796292i	1.55411729199359 - 0.208336250592904i	1.56276883430735 - 0.204142705029972i	1.57067376000707 - 0.201005503117635i	1.57785488019409 - 0.198839374568133i	1.58433883100071 - 0.197569668921496i	1.59015473190551 - 0.197131083858137i
32.5	NaN + 0.00000000000000i	NaN + 0.00000000000000i	NaN + 0.00000000000000i	NaN + 0.00000000000000i	NaN + 0.00000000000000i	NaN + 0.00000000000000i	NaN + 0.00000000000000i	1.75606860781198 - 0.676011408076799i	1.76911060687231 - 0.661577007561901i	1.78211715367431 - 0.647605500603258i	1.79503988996796 - 0.634135900658697i	1.80782837075287 - 0.621200204009952i	1.82043122613429 - 0.608823572245944i	1.83279719414386 - 0.597024704346859i	1.84487600024466 - 0.585816351810719i	1.85661907306636 - 0.575205930829443i	1.86798009745982 - 0.565196189466221i	1.87891541471294 - 0.555785893883813i	1.88938428568477 - 0.546970504801157i	1.89934903596489 - 0.538742822610067i	1.90877510340839 - 0.531093586325224i	1.91763100805518 - 0.524012017382195i	1.92588826302246 - 0.517486304064124i	1.93352124289702 - 0.511504026008470i	1.94050702379821 - 0.506052520903325i	1.94682520688591 - 0.501119197267585i	1.95245773482208 - 0.496691798281569i	1.95738870866070 - 0.492758622154031i	1.96160421088986 - 0.489308704621945i	1.96509213889422 - 0.486331969002647i	1.96784205193493 - 0.483819348851491i	1.96984503383319 - 0.481762887796423i	1.97109357286061 - 0.480155820578018i	1.97158145985021 - 0.478992638756290i	1.97130370521460 - 0.478269143977462i	1.97025647536014 - 0.477982491137239i	1.96843704889254 - 0.478131223236459i	1.96584379299530 - 0.478715299198637i	1.96247616040613 - 0.479736115400733i	1.95833470749974 - 0.481196521149069i	1.95342113408873 - 0.483100827800060i	1.94773834565924 - 0.485454810667120i	1.94129053884521 - 0.488265702256831i	1.93408331098987 - 0.491542174725467i	1.92612379461982 - 0.495294308728577i	1.91742081753003 - 0.499533545041860i	1.90798508890809 - 0.504272614456227i	1.89782941146137 - 0.509525440496995i	1.88696891879280 - 0.515307008502574i
33.75	NaN + 0.00000000000000i	NaN + 0.00000000000000i	NaN + 0.00000000000000i	NaN + 0.00000000000000i	NaN + 0.00000000000000i	NaN + 0.00000000000000i	NaN + 0.00000000000000i	NaN + 0.00000000000000i	NaN + 0.00000000000000i	NaN + 0.00000000000000i	NaN + 0.00000000000000i	NaN + 0.00000000000000i	NaN + 0.00000000000000i	NaN + 0.00000000000000i	NaN + 0.00000000000000i	NaN + 0.00000000000000i	NaN + 0.00000000000000i	NaN + 0.00000000000000i	NaN + 0.00000000000000i	NaN + 0.00000000000000i	NaN + 0.00000000000000i	NaN + 0.00000000000000i	NaN + 0.00000000000000i	NaN + 0.00000000000000i	NaN + 0.00000000000000i	NaN + 0.00000000000000i	NaN + 0.00000000000000i	NaN + 0.00000000000000i	NaN + 0.00000000000000i	NaN + 0.00000000000000i	NaN + 0.00000000000000i	NaN + 0.00000000000000i	NaN + 0.00000000000000i	NaN + 0.00000000000000i	NaN + 0.00000000000000i	NaN + 0.00000000000000i	NaN + 0.00000000000000i	NaN + 0.00000000000000i	NaN + 0.00000000000000i	NaN + 0.00000000000000i	NaN + 0.00000000000000i	NaN + 0.00000000000000i	NaN + 0.00000000000000i	NaN + 0.00000000000000i	NaN + 0.00000000000000i	NaN + 0.00000000000000i	NaN + 0.00000000000000i	NaN + 0.00000000000000i	NaN + 0.00000000000000i
35	NaN + 0.00000000000000i	NaN + 0.00000000000000i	NaN + 0.00000000000000i	NaN + 0.00000000000000i	NaN + 0.00000000000000i	NaN + 0.00000000000000i	NaN + 0.00000000000000i	NaN + 0.00000000000000i	NaN + 0.00000000000000i	NaN + 0.00000000000000i	NaN + 0.00000000000000i	NaN + 0.00000000000000i	NaN + 0.00000000000000i	NaN + 0.00000000000000i	NaN + 0.00000000000000i	NaN + 0.00000000000000i	NaN + 0.00000000000000i	NaN + 0.00000000000000i	NaN + 0.00000000000000i	NaN + 0.00000000000000i	NaN + 0.00000000000000i	NaN + 0.00000000000000i	NaN + 0.00000000000000i	NaN + 0.00000000000000i	NaN + 0.00000000000000i	NaN + 0.00000000000000i	NaN + 0.00000000000000i	NaN + 0.00000000000000i	NaN + 0.00000000000000i	NaN + 0.00000000000000i	NaN + 0.00000000000000i	NaN + 0.00000000000000i	NaN + 0.00000000000000i	NaN + 0.00000000000000i	NaN + 0.00000000000000i	NaN + 0.00000000000000i	NaN + 0.00000000000000i	NaN + 0.00000000000000i	NaN + 0.00000000000000i	NaN + 0.00000000000000i	NaN + 0.00000000000000i	NaN + 0.00000000000000i	NaN + 0.00000000000000i	NaN + 0.00000000000000i	NaN + 0.00000000000000i	NaN + 0.00000000000000i	NaN + 0.00000000000000i	NaN + 0.00000000000000i	NaN + 0.00000000000000i
36.25	1.40717001111480 + 0.367876859866675i	1.42962807301648 + 0.362976013246745i	1.45088220304103 + 0.358497556529794i	1.47095216609895 + 0.354406806689420i	1.48985733074308 + 0.350673104041249i	1.50761659341134 + 0.347269284013106i	1.52424834660440 + 0.344171220616109i	1.53977048004016 + 0.341357430839790i	1.55420040676129 + 0.338808730571401i	1.56755510836825 + 0.336507933894356i	1.57985119519755 + 0.334439588729905i	1.59110497850169 + 0.332589742746489i	1.60133255262015 + 0.330945734280804i	1.61054988583376 + 0.329496003706794i	1.61877291912687 + 0.328229921269199i	1.62601767248281 + 0.327137627883080i	1.63230035863972 + 0.326209885805767i	1.63763750445593 + 0.325437936428217i	1.64204608019347 + 0.324813362723645i	1.64554363713364 + 0.324327954147307i	1.64814845399650 + 0.323973572017282i	1.64987969264958 + 0.323742013637753i	1.65075756355954 + 0.323624873670587i	1.65080350136281 + 0.323613401536489i	1.65004035080304 + 0.323698353954662i	1.64849256309856 + 0.323869842132764i	1.64618640255602 + 0.324117173623074i	1.64315016292763 + 0.324428689494226i	1.63941439261009 + 0.324791598260043i	1.63501212729186 + 0.325191808987841i	1.62997912806071 + 0.325613767204621i	1.62435412226989 + 0.326040298651577i	1.61817904361441 + 0.326452467613880i	1.61149926686834 + 0.326829458462535i	1.60436383155794 + 0.327148491148822i	1.59682564746827 + 0.327384783608561i	1.58894167327404 + 0.327511576228799i	1.58077305772123 + 0.327500235501641i	1.57238523064637 + 0.327320455456275i	1.56384792870600 + 0.326940576051495i	1.55523513804637 + 0.326328036971603i	1.54662493339199 + 0.325449982675346i	1.53809919040611 + 0.324274029551377i	1.52974314607457 + 0.322769198131515i	1.52164478088704 + 0.320907002160053i	1.51389399755980 + 0.318662671875172i	1.50658157497880 + 0.316016471572041i	1.49979788403626 + 0.312955052492405i	1.49363136505300 + 0.309472763215340i
37.5	0.471564775132596 + 0.250444667402853i	0.546339112352644 + 0.204891502374949i	0.614461116470798 + 0.171506985546357i	0.675998952391623 + 0.146507887461936i	0.731544250540527 + 0.127447607956987i	0.781784960368145 + 0.112729089158243i	0.827362130851719 + 0.101286998028410i	0.868831967111169 + 0.0923930117998363i	0.906664848735194 + 0.0855371363411252i	0.941255805404847 + 0.0803542614092733i	0.972937172324502 + 0.0765776716979076i	1.00199028242368 + 0.0740088763108201i	1.02865534791611 + 0.0724975253543170i	1.05313950674874 + 0.0719277006120725i	1.07562326772655 + 0.0722083212741817i	1.09626563516277 + 0.0732662603730594i	1.11520816818713 + 0.0750412806934229i	1.13257818485691 + 0.0774822139648374i	1.14849127667019 + 0.0805440050810402i	1.16305326131814 + 0.0841853703980013i	1.17636167176758 + 0.0883669029979261i	1.18850685748075 + 0.0930495142912777i	1.19957275771555 + 0.0981931401471734i	1.20963739633313 + 0.103755666742065i	1.21877314139234 + 0.109692050016323i	1.22704677012618 + 0.115953615122861i	1.23451937980347 + 0.122487529782241i	1.24124618658776 + 0.129236448792052i	1.24727625690261 + 0.136138326639223i	1.25265221807760 + 0.143126391787182i	1.25740999633131 + 0.150129270430617i	1.26157862975321 + 0.157071240189977i	1.26518020145537 + 0.163872586398943i	1.26822993341338 + 0.170450026480331i	1.27073647504970 + 0.176717162571084i	1.27270241305982 + 0.182584920073904i	1.27412502136360 + 0.187961930962182i	1.27499726353041 + 0.192754825913784i	1.27530905565892 + 0.196868408867007i	1.27504879629106 + 0.200205701349121i	1.27420517182364 + 0.202667861860699i	1.27276925071019 + 0.204154007807354i	1.27073688633392 + 0.204560994389315i	1.26811145453493 + 0.203783237334399i	1.26490695377789 + 0.201712705538068i	1.26115148845570 + 0.198239256574873i	1.25689113118424 + 0.193251542630904i	1.25219410789057 + 0.186638773908142i	1.24715515745491 + 0.178293682798349i
38.75	NaN + 0.00000000000000i	NaN + 0.00000000000000i	NaN + 0.00000000000000i	NaN + 0.00000000000000i	NaN + 0.00000000000000i	NaN + 0.00000000000000i	NaN + 0.00000000000000i	NaN + 0.00000000000000i	NaN + 0.00000000000000i	NaN + 0.00000000000000i	NaN + 0.00000000000000i	NaN + 0.00000000000000i	NaN + 0.00000000000000i	NaN + 0.00000000000000i	NaN + 0.00000000000000i	NaN + 0.00000000000000i	NaN + 0.00000000000000i	NaN + 0.00000000000000i	NaN + 0.00000000000000i	NaN + 0.00000000000000i	NaN + 0.00000000000000i	NaN + 0.00000000000000i	NaN + 0.00000000000000i	NaN + 0.00000000000000i	NaN + 0.00000000000000i	NaN + 0.00000000000000i	NaN + 0.00000000000000i	NaN + 0.00000000000000i	NaN + 0.00000000000000i	NaN + 0.00000000000000i	NaN + 0.00000000000000i	NaN + 0.00000000000000i	NaN + 0.00000000000000i	NaN + 0.00000000000000i	NaN + 0.00000000000000i	NaN + 0.00000000000000i	NaN + 0.00000000000000i	NaN + 0.00000000000000i	NaN + 0.00000000000000i	NaN + 0.00000000000000i	1.65148953180882 - 0.681494740210494i	1.66456904053167 - 0.672210407616464i	1.67721485768046 - 0.663700702872815i	1.68939338272434 - 0.655931233979213i	1.70107673543546 - 0.648867574196220i	1.71224220162700 - 0.642475665973665i	1.72287170722386 - 0.636722101793226i	1.73295133006318 - 0.631574304319841i	1.74247085396836 - 0.627000625555161i
40	NaN + 0.00000000000000i	NaN + 0.00000000000000i	NaN + 0.00000000000000i	NaN + 0.00000000000000i	NaN + 0.00000000000000i	NaN + 0.00000000000000i	NaN + 0.00000000000000i	NaN + 0.00000000000000i	NaN + 0.00000000000000i	NaN + 0.00000000000000i	NaN + 0.00000000000000i	NaN + 0.00000000000000i	NaN + 0.00000000000000i	NaN + 0.00000000000000i	NaN + 0.00000000000000i	NaN + 0.00000000000000i	NaN + 0.00000000000000i	NaN + 0.00000000000000i	NaN + 0.00000000000000i	NaN + 0.00000000000000i	NaN + 0.00000000000000i	NaN + 0.00000000000000i	NaN + 0.00000000000000i	NaN + 0.00000000000000i	NaN + 0.00000000000000i	NaN + 0.00000000000000i	NaN + 0.00000000000000i	NaN + 0.00000000000000i	NaN + 0.00000000000000i	NaN + 0.00000000000000i	NaN + 0.00000000000000i	NaN + 0.00000000000000i	NaN + 0.00000000000000i	NaN + 0.00000000000000i	NaN + 0.00000000000000i	0.881461556672009 - 0.655798073654468i	0.959349530075024 - 0.612114219859449i	1.02828819705323 - 0.581403750028792i	1.08916487350801 - 0.559060204784201i	1.14314317024327 - 0.542316217437634i	1.19128308630264 - 0.529456017413631i	1.23446554512174 - 0.519375592823776i	1.27340283755072 - 0.511338713230915i	1.30866812009299 - 0.504838237494530i	1.34072458118559 - 0.499514617807741i	1.36994960632536 - 0.495106353164682i	1.39665366994746 - 0.491418876904619i	1.42109481234915 - 0.488304429051382i	1.44348968600912 - 0.485648676734121i
41.25	NaN + 0.00000000000000i	NaN + 0.00000000000000i	NaN + 0.00000000000000i	NaN + 0.00000000000000i	NaN + 0.00000000000000i	NaN + 0.00000000000000i	NaN + 0.00000000000000i	NaN + 0.00000000000000i	NaN + 0.00000000000000i	NaN + 0.00000000000000i	NaN + 0.00000000000000i	NaN + 0.00000000000000i	NaN + 0.00000000000000i	NaN + 0.00000000000000i	NaN + 0.00000000000000i	NaN + 0.00000000000000i	NaN + 0.00000000000000i	NaN + 0.00000000000000i	NaN + 0.00000000000000i	NaN + 0.00000000000000i	NaN + 0.00000000000000i	NaN + 0.00000000000000i	NaN + 0.00000000000000i	NaN + 0.00000000000000i	NaN + 0.00000000000000i	NaN + 0.00000000000000i	NaN + 0.00000000000000i	NaN + 0.00000000000000i	NaN + 0.00000000000000i	NaN + 0.00000000000000i	NaN + 0.00000000000000i	NaN + 0.00000000000000i	NaN + 0.00000000000000i	NaN + 0.00000000000000i	NaN + 0.00000000000000i	NaN + 0.00000000000000i	NaN + 0.00000000000000i	NaN + 0.00000000000000i	NaN + 0.00000000000000i	NaN + 0.00000000000000i	NaN + 0.00000000000000i	NaN + 0.00000000000000i	NaN + 0.00000000000000i	NaN + 0.00000000000000i	NaN + 0.00000000000000i	NaN + 0.00000000000000i	NaN + 0.00000000000000i	NaN + 0.00000000000000i	NaN + 0.00000000000000i
42.5	NaN + 0.00000000000000i	NaN + 0.00000000000000i	NaN + 0.00000000000000i	NaN + 0.00000000000000i	NaN + 0.00000000000000i	NaN + 0.00000000000000i	NaN + 0.00000000000000i	NaN + 0.00000000000000i	NaN + 0.00000000000000i	NaN + 0.00000000000000i	NaN + 0.00000000000000i	NaN + 0.00000000000000i	NaN + 0.00000000000000i	NaN + 0.00000000000000i	NaN + 0.00000000000000i	NaN + 0.00000000000000i	NaN + 0.00000000000000i	NaN + 0.00000000000000i	NaN + 0.00000000000000i	NaN + 0.00000000000000i	NaN + 0.00000000000000i	NaN + 0.00000000000000i	NaN + 0.00000000000000i	NaN + 0.00000000000000i	NaN + 0.00000000000000i	NaN + 0.00000000000000i	NaN + 0.00000000000000i	NaN + 0.00000000000000i	NaN + 0.00000000000000i	NaN + 0.00000000000000i	NaN + 0.00000000000000i	NaN + 0.00000000000000i	NaN + 0.00000000000000i	NaN + 0.00000000000000i	NaN + 0.00000000000000i	NaN + 0.00000000000000i	NaN + 0.00000000000000i	NaN + 0.00000000000000i	NaN + 0.00000000000000i	NaN + 0.00000000000000i	NaN + 0.00000000000000i	NaN + 0.00000000000000i	NaN + 0.00000000000000i	NaN + 0.00000000000000i	NaN + 0.00000000000000i	1.41334750026959 + 0.657677652575710i	1.39359939648536 + 0.629180565787975i	1.37421924312837 + 0.597923071869202i	1.35565197270210 + 0.563822093243869i
43.75	NaN + 0.00000000000000i	NaN + 0.00000000000000i	NaN + 0.00000000000000i	NaN + 0.00000000000000i	NaN + 0.00000000000000i	NaN + 0.00000000000000i	NaN + 0.00000000000000i	NaN + 0.00000000000000i	NaN + 0.00000000000000i	NaN + 0.00000000000000i	NaN + 0.00000000000000i	NaN + 0.00000000000000i	NaN + 0.00000000000000i	NaN + 0.00000000000000i	NaN + 0.00000000000000i	NaN + 0.00000000000000i	NaN + 0.00000000000000i	NaN + 0.00000000000000i	NaN + 0.00000000000000i	NaN + 0.00000000000000i	NaN + 0.00000000000000i	NaN + 0.00000000000000i	NaN + 0.00000000000000i	NaN + 0.00000000000000i	NaN + 0.00000000000000i	NaN + 0.00000000000000i	NaN + 0.00000000000000i	NaN + 0.00000000000000i	NaN + 0.00000000000000i	NaN + 0.00000000000000i	NaN + 0.00000000000000i	NaN + 0.00000000000000i	NaN + 0.00000000000000i	NaN + 0.00000000000000i	NaN + 0.00000000000000i	NaN + 0.00000000000000i	NaN + 0.00000000000000i	NaN + 0.00000000000000i	NaN + 0.00000000000000i	NaN + 0.00000000000000i	NaN + 0.00000000000000i	NaN + 0.00000000000000i	NaN + 0.00000000000000i	NaN + 0.00000000000000i	NaN + 0.00000000000000i	NaN + 0.00000000000000i	NaN + 0.00000000000000i	NaN + 0.00000000000000i	1.78457508985041 + 0.681268728701162i
45	NaN + 0.00000000000000i	NaN + 0.00000000000000i	NaN + 0.00000000000000i	NaN + 0.00000000000000i	NaN + 0.00000000000000i	NaN + 0.00000000000000i	NaN + 0.00000000000000i	NaN + 0.00000000000000i	NaN + 0.00000000000000i	NaN + 0.00000000000000i	NaN + 0.00000000000000i	NaN + 0.00000000000000i	NaN + 0.00000000000000i	NaN + 0.00000000000000i	NaN + 0.00000000000000i	NaN + 0.00000000000000i	NaN + 0.00000000000000i	NaN + 0.00000000000000i	NaN + 0.00000000000000i	NaN + 0.00000000000000i	NaN + 0.00000000000000i	NaN + 0.00000000000000i	NaN + 0.00000000000000i	NaN + 0.00000000000000i	NaN + 0.00000000000000i	NaN + 0.00000000000000i	NaN + 0.00000000000000i	NaN + 0.00000000000000i	NaN + 0.00000000000000i	NaN + 0.00000000000000i	NaN + 0.00000000000000i	NaN + 0.00000000000000i	NaN + 0.00000000000000i	NaN + 0.00000000000000i	NaN + 0.00000000000000i	NaN + 0.00000000000000i	NaN + 0.00000000000000i	NaN + 0.00000000000000i	NaN + 0.00000000000000i	NaN + 0.00000000000000i	NaN + 0.00000000000000i	NaN + 0.00000000000000i	NaN + 0.00000000000000i	NaN + 0.00000000000000i	NaN + 0.00000000000000i	NaN + 0.00000000000000i	NaN + 0.00000000000000i	NaN + 0.00000000000000i	NaN + 0.00000000000000i
46.25	NaN + 0.00000000000000i	NaN + 0.00000000000000i	NaN + 0.00000000000000i	NaN + 0.00000000000000i	NaN + 0.00000000000000i	NaN + 0.00000000000000i	NaN + 0.00000000000000i	NaN + 0.00000000000000i	NaN + 0.00000000000000i	NaN + 0.00000000000000i	NaN + 0.00000000000000i	NaN + 0.00000000000000i	NaN + 0.00000000000000i	NaN + 0.00000000000000i	NaN + 0.00000000000000i	NaN + 0.00000000000000i	NaN + 0.00000000000000i	NaN + 0.00000000000000i	NaN + 0.00000000000000i	NaN + 0.00000000000000i	NaN + 0.00000000000000i	NaN + 0.00000000000000i	NaN + 0.00000000000000i	NaN + 0.00000000000000i	NaN + 0.00000000000000i	NaN + 0.00000000000000i	NaN + 0.00000000000000i	NaN + 0.00000000000000i	NaN + 0.00000000000000i	NaN + 0.00000000000000i	NaN + 0.00000000000000i	NaN + 0.00000000000000i	NaN + 0.00000000000000i	NaN + 0.00000000000000i	NaN + 0.00000000000000i	NaN + 0.00000000000000i	NaN + 0.00000000000000i	NaN + 0.00000000000000i	NaN + 0.00000000000000i	NaN + 0.00000000000000i	NaN + 0.00000000000000i	NaN + 0.00000000000000i	NaN + 0.00000000000000i	NaN + 0.00000000000000i	NaN + 0.00000000000000i	NaN + 0.00000000000000i	NaN + 0.00000000000000i	NaN + 0.00000000000000i	NaN + 0.00000000000000i
47.5	NaN + 0.00000000000000i	NaN + 0.00000000000000i	NaN + 0.00000000000000i	NaN + 0.00000000000000i	NaN + 0.00000000000000i	NaN + 0.00000000000000i	NaN + 0.00000000000000i	NaN + 0.00000000000000i	NaN + 0.00000000000000i	NaN + 0.00000000000000i	NaN + 0.00000000000000i	NaN + 0.00000000000000i	NaN + 0.00000000000000i	NaN + 0.00000000000000i	NaN + 0.00000000000000i	NaN + 0.00000000000000i	NaN + 0.00000000000000i	NaN + 0.00000000000000i	NaN + 0.00000000000000i	NaN + 0.00000000000000i	NaN + 0.00000000000000i	NaN + 0.00000000000000i	NaN + 0.00000000000000i	NaN + 0.00000000000000i	NaN + 0.00000000000000i	NaN + 0.00000000000000i	NaN + 0.00000000000000i	NaN + 0.00000000000000i	NaN + 0.00000000000000i	NaN + 0.00000000000000i	NaN + 0.00000000000000i	NaN + 0.00000000000000i	NaN + 0.00000000000000i	NaN + 0.00000000000000i	NaN + 0.00000000000000i	NaN + 0.00000000000000i	NaN + 0.00000000000000i	NaN + 0.00000000000000i	NaN + 0.00000000000000i	NaN + 0.00000000000000i	NaN + 0.00000000000000i	NaN + 0.00000000000000i	NaN + 0.00000000000000i	NaN + 0.00000000000000i	NaN + 0.00000000000000i	NaN + 0.00000000000000i	NaN + 0.00000000000000i	NaN + 0.00000000000000i	NaN + 0.00000000000000i
48.75	NaN + 0.00000000000000i	NaN + 0.00000000000000i	NaN + 0.00000000000000i	NaN + 0.00000000000000i	NaN + 0.00000000000000i	NaN + 0.00000000000000i	NaN + 0.00000000000000i	NaN + 0.00000000000000i	NaN + 0.00000000000000i	NaN + 0.00000000000000i	NaN + 0.00000000000000i	NaN + 0.00000000000000i	NaN + 0.00000000000000i	NaN + 0.00000000000000i	NaN + 0.00000000000000i	NaN + 0.00000000000000i	NaN + 0.00000000000000i	NaN + 0.00000000000000i	NaN + 0.00000000000000i	NaN + 0.00000000000000i	NaN + 0.00000000000000i	NaN + 0.00000000000000i	NaN + 0.00000000000000i	NaN + 0.00000000000000i	NaN + 0.00000000000000i	NaN + 0.00000000000000i	NaN + 0.00000000000000i	NaN + 0.00000000000000i	NaN + 0.00000000000000i	NaN + 0.00000000000000i	NaN + 0.00000000000000i	NaN + 0.00000000000000i	NaN + 0.00000000000000i	NaN + 0.00000000000000i	NaN + 0.00000000000000i	NaN + 0.00000000000000i	NaN + 0.00000000000000i	NaN + 0.00000000000000i	NaN + 0.00000000000000i	NaN + 0.00000000000000i	NaN + 0.00000000000000i	NaN + 0.00000000000000i	NaN + 0.00000000000000i	NaN + 0.00000000000000i	NaN + 0.00000000000000i	NaN + 0.00000000000000i	NaN + 0.00000000000000i	NaN + 0.00000000000000i	NaN + 0.00000000000000i
50	NaN + 0.00000000000000i	NaN + 0.00000000000000i	NaN + 0.00000000000000i	NaN + 0.00000000000000i	NaN + 0.00000000000000i	NaN + 0.00000000000000i	NaN + 0.00000000000000i	NaN + 0.00000000000000i	NaN + 0.00000000000000i	NaN + 0.00000000000000i	NaN + 0.00000000000000i	NaN + 0.00000000000000i	NaN + 0.00000000000000i	NaN + 0.00000000000000i	NaN + 0.00000000000000i	NaN + 0.00000000000000i	NaN + 0.00000000000000i	NaN + 0.00000000000000i	NaN + 0.00000000000000i	NaN + 0.00000000000000i	NaN + 0.00000000000000i	NaN + 0.00000000000000i	NaN + 0.00000000000000i	NaN + 0.00000000000000i	NaN + 0.00000000000000i	NaN + 0.00000000000000i	NaN + 0.00000000000000i	NaN + 0.00000000000000i	NaN + 0.00000000000000i	NaN + 0.00000000000000i	NaN + 0.00000000000000i	NaN + 0.00000000000000i	NaN + 0.00000000000000i	NaN + 0.00000000000000i	NaN + 0.00000000000000i	NaN + 0.00000000000000i	NaN + 0.00000000000000i	NaN + 0.00000000000000i	NaN + 0.00000000000000i	NaN + 0.00000000000000i	NaN + 0.00000000000000i	NaN + 0.00000000000000i	NaN + 0.00000000000000i	NaN + 0.00000000000000i	NaN + 0.00000000000000i	NaN + 0.00000000000000i	NaN + 0.00000000000000i	NaN + 0.00000000000000i	NaN + 0.00000000000000i
51.25	NaN + 0.00000000000000i	NaN + 0.00000000000000i	NaN + 0.00000000000000i	NaN + 0.00000000000000i	NaN + 0.00000000000000i	NaN + 0.00000000000000i	NaN + 0.00000000000000i	NaN + 0.00000000000000i	NaN + 0.00000000000000i	NaN + 0.00000000000000i	NaN + 0.00000000000000i	NaN + 0.00000000000000i	NaN + 0.00000000000000i	NaN + 0.00000000000000i	NaN + 0.00000000000000i	NaN + 0.00000000000000i	NaN + 0.00000000000000i	NaN + 0.00000000000000i	NaN + 0.00000000000000i	NaN + 0.00000000000000i	NaN + 0.00000000000000i	NaN + 0.00000000000000i	NaN + 0.00000000000000i	NaN + 0.00000000000000i	NaN + 0.00000000000000i	NaN + 0.00000000000000i	NaN + 0.00000000000000i	NaN + 0.00000000000000i	NaN + 0.00000000000000i	NaN + 0.00000000000000i	NaN + 0.00000000000000i	NaN + 0.00000000000000i	NaN + 0.00000000000000i	NaN + 0.00000000000000i	NaN + 0.00000000000000i	NaN + 0.00000000000000i	NaN + 0.00000000000000i	NaN + 0.00000000000000i	NaN + 0.00000000000000i	NaN + 0.00000000000000i	NaN + 0.00000000000000i	NaN + 0.00000000000000i	NaN + 0.00000000000000i	NaN + 0.00000000000000i	NaN + 0.00000000000000i	NaN + 0.00000000000000i	NaN + 0.00000000000000i	NaN + 0.00000000000000i	NaN + 0.00000000000000i
52.5	NaN + 0.00000000000000i	NaN + 0.00000000000000i	NaN + 0.00000000000000i	NaN + 0.00000000000000i	NaN + 0.00000000000000i	NaN + 0.00000000000000i	NaN + 0.00000000000000i	NaN + 0.00000000000000i	NaN + 0.00000000000000i	NaN + 0.00000000000000i	NaN + 0.00000000000000i	NaN + 0.00000000000000i	NaN + 0.00000000000000i	NaN + 0.00000000000000i	NaN + 0.00000000000000i	NaN + 0.00000000000000i	NaN + 0.00000000000000i	NaN + 0.00000000000000i	NaN + 0.00000000000000i	NaN + 0.00000000000000i	NaN + 0.00000000000000i	NaN + 0.00000000000000i	NaN + 0.00000000000000i	NaN + 0.00000000000000i	NaN + 0.00000000000000i	NaN + 0.00000000000000i	NaN + 0.00000000000000i	NaN + 0.00000000000000i	NaN + 0.00000000000000i	NaN + 0.00000000000000i	NaN + 0.00000000000000i	NaN + 0.00000000000000i	NaN + 0.00000000000000i	NaN + 0.00000000000000i	1.63362908359789 - 0.674485607205111i	1.63227910756764 - 0.654822888391179i	1.63196004159445 - 0.634962023395681i	1.63269508102255 - 0.615070184949249i	1.63447792945727 - 0.595315473185878i	1.63727351325496 - 0.575860147669061i	1.64102055015305 - 0.556854431967338i	1.64563563084725 - 0.538431450742227i	1.65101830423812 - 0.520703668220693i	1.65705659245262 - 0.503760965975536i	1.66363239867895 - 0.487670280363043i	1.67062638284395 - 0.472476555968820i	1.67792202914932 - 0.458204679535702i	1.68540877924800 - 0.444862036654287i	1.69298422981113 - 0.432441364540896i
53.75	NaN + 0.00000000000000i	NaN + 0.00000000000000i	NaN + 0.00000000000000i	NaN + 0.00000000000000i	NaN + 0.00000000000000i	NaN + 0.00000000000000i	NaN + 0.00000000000000i	NaN + 0.00000000000000i	NaN + 0.00000000000000i	NaN + 0.00000000000000i	NaN + 0.00000000000000i	NaN + 0.00000000000000i	NaN + 0.00000000000000i	NaN + 0.00000000000000i	NaN + 0.00000000000000i	NaN + 0.00000000000000i	NaN + 0.00000000000000i	NaN + 0.00000000000000i	NaN + 0.00000000000000i	NaN + 0.00000000000000i	NaN + 0.00000000000000i	NaN + 0.00000000000000i	NaN + 0.00000000000000i	NaN + 0.00000000000000i	NaN + 0.00000000000000i	NaN + 0.00000000000000i	NaN + 0.00000000000000i	NaN + 0.00000000000000i	NaN + 0.00000000000000i	NaN + 0.00000000000000i	NaN + 0.00000000000000i	NaN + 0.00000000000000i	NaN + 0.00000000000000i	NaN + 0.00000000000000i	NaN + 0.00000000000000i	1.41383113022123 - 0.667723216209570i	1.40919942543374 - 0.646800044700281i	1.40592321366605 - 0.625319454947309i	1.40409353610086 - 0.603461126263055i	1.40376571937064 - 0.581419750650326i	1.40495601624190 - 0.559396151664149i	1.40764111803331 - 0.537587713933277i	1.41176060592292 - 0.516179206462485i	1.41722195480826 - 0.495335002673152i	1.42390734893784 - 0.475193424109377i	1.43168139216316 - 0.455863547133974i	1.44039881427558 - 0.437424419745724i	1.44991144750627 - 0.419926328087716i	1.46007400106002 - 0.403393575475167i
55	NaN + 0.00000000000000i	NaN + 0.00000000000000i	NaN + 0.00000000000000i	NaN + 0.00000000000000i	NaN + 0.00000000000000i	NaN + 0.00000000000000i	NaN + 0.00000000000000i	NaN + 0.00000000000000i	NaN + 0.00000000000000i	NaN + 0.00000000000000i	NaN + 0.00000000000000i	NaN + 0.00000000000000i	NaN + 0.00000000000000i	NaN + 0.00000000000000i	NaN + 0.00000000000000i	NaN + 0.00000000000000i	NaN + 0.00000000000000i	NaN + 0.00000000000000i	NaN + 0.00000000000000i	NaN + 0.00000000000000i	NaN + 0.00000000000000i	NaN + 0.00000000000000i	NaN + 0.00000000000000i	NaN + 0.00000000000000i	NaN + 0.00000000000000i	NaN + 0.00000000000000i	NaN + 0.00000000000000i	NaN + 0.00000000000000i	NaN + 0.00000000000000i	NaN + 0.00000000000000i	NaN + 0.00000000000000i	NaN + 0.00000000000000i	NaN + 0.00000000000000i	NaN + 0.00000000000000i	NaN + 0.00000000000000i	NaN + 0.00000000000000i	NaN + 0.00000000000000i	NaN + 0.00000000000000i	NaN + 0.00000000000000i	NaN + 0.00000000000000i	NaN + 0.00000000000000i	NaN + 0.00000000000000i	NaN + 0.00000000000000i	NaN + 0.00000000000000i	NaN + 0.00000000000000i	NaN + 0.00000000000000i	NaN + 0.00000000000000i	NaN + 0.00000000000000i	NaN + 0.00000000000000i
56.25	NaN + 0.00000000000000i	NaN + 0.00000000000000i	NaN + 0.00000000000000i	NaN + 0.00000000000000i	NaN + 0.00000000000000i	NaN + 0.00000000000000i	NaN + 0.00000000000000i	NaN + 0.00000000000000i	NaN + 0.00000000000000i	NaN + 0.00000000000000i	NaN + 0.00000000000000i	NaN + 0.00000000000000i	NaN + 0.00000000000000i	NaN + 0.00000000000000i	NaN + 0.00000000000000i	NaN + 0.00000000000000i	NaN + 0.00000000000000i	NaN + 0.00000000000000i	NaN + 0.00000000000000i	NaN + 0.00000000000000i	NaN + 0.00000000000000i	NaN + 0.00000000000000i	NaN + 0.00000000000000i	NaN + 0.00000000000000i	NaN + 0.00000000000000i	NaN + 0.00000000000000i	NaN + 0.00000000000000i	NaN + 0.00000000000000i	NaN + 0.00000000000000i	NaN + 0.00000000000000i	NaN + 0.00000000000000i	NaN + 0.00000000000000i	NaN + 0.00000000000000i	NaN + 0.00000000000000i	NaN + 0.00000000000000i	NaN + 0.00000000000000i	NaN + 0.00000000000000i	NaN + 0.00000000000000i	NaN + 0.00000000000000i	NaN + 0.00000000000000i	NaN + 0.00000000000000i	NaN + 0.00000000000000i	NaN + 0.00000000000000i	NaN + 0.00000000000000i	NaN + 0.00000000000000i	NaN + 0.00000000000000i	NaN + 0.00000000000000i	NaN + 0.00000000000000i	NaN + 0.00000000000000i
57.5	1.22969205589583 + 0.629613737357709i	1.23675532054024 + 0.656519027293182i	NaN + 0.00000000000000i	NaN + 0.00000000000000i	NaN + 0.00000000000000i	NaN + 0.00000000000000i	NaN + 0.00000000000000i	NaN + 0.00000000000000i	NaN + 0.00000000000000i	NaN + 0.00000000000000i	NaN + 0.00000000000000i	NaN + 0.00000000000000i	NaN + 0.00000000000000i	NaN + 0.00000000000000i	NaN + 0.00000000000000i	NaN + 0.00000000000000i	NaN + 0.00000000000000i	NaN + 0.00000000000000i	NaN + 0.00000000000000i	NaN + 0.00000000000000i	NaN + 0.00000000000000i	NaN + 0.00000000000000i	NaN + 0.00000000000000i	NaN + 0.00000000000000i	NaN + 0.00000000000000i	NaN + 0.00000000000000i	NaN + 0.00000000000000i	NaN + 0.00000000000000i	NaN + 0.00000000000000i	NaN + 0.00000000000000i	NaN + 0.00000000000000i	NaN + 0.00000000000000i	NaN + 0.00000000000000i	NaN + 0.00000000000000i	NaN + 0.00000000000000i	NaN + 0.00000000000000i	NaN + 0.00000000000000i	NaN + 0.00000000000000i	NaN + 0.00000000000000i	NaN + 0.00000000000000i	NaN + 0.00000000000000i	NaN + 0.00000000000000i	NaN + 0.00000000000000i	NaN + 0.00000000000000i	NaN + 0.00000000000000i	NaN + 0.00000000000000i	NaN + 0.00000000000000i	NaN + 0.00000000000000i	NaN + 0.00000000000000i
58.75	2.10021281942498 + 0.317817441877510i	2.11812797063771 + 0.320670581190157i	2.13538894004608 + 0.323644673617188i	2.15200826234411 + 0.326743821294232i	2.16799919545373 + 0.329971929359909i	2.18337575145299 + 0.333332652094849i	2.19815272410395 + 0.336829332684123i	2.21234571191265 + 0.340464936431995i	2.22597113551942 + 0.344241977385308i	2.23904624809055 + 0.348162438484757i	2.25158913726749 + 0.352227685565433i	2.26361871713859 + 0.356438375771161i	2.27515470863989 + 0.360794361231991i	2.28621760678016 + 0.365294589178419i	2.29682863313261 + 0.369937000024608i	2.30700967215795 + 0.374718425336655i	2.31678319013195 + 0.379634487997503i	2.32617213575815 + 0.384679507268921i	2.33519982196128 + 0.389846411809606i	2.34388978888062 + 0.395126664009252i	2.35226564871271 + 0.400510199210045i	2.36035091377420 + 0.405985383476508i	2.36816880994702 + 0.411538993510374i	2.37574207849344 + 0.417156222061116i	2.38309277004536 + 0.422820711735241i	2.39024203532669 + 0.428514619449959i	2.39720991780227 + 0.434218712916168i	2.40401515390377 + 0.439912499495667i	2.41067498670722 + 0.445574386600383i	2.41720499888837 + 0.451181871546439i	2.42361897043344 + 0.456711757516204i	2.42992876593156 + 0.462140391098264i	2.43614425534241 + 0.467443915851022i	2.44227327096206 + 0.472598535545673i	2.44832160197087 + 0.477580780249099i	2.45429302652028 + 0.482367768245572i	2.46018937989441 + 0.486937456980790i	2.46601065595602 + 0.491268876728089i	2.47175513793925 + 0.495342341483873i	2.47741955374593 + 0.499139632636228i	2.48299925028376 + 0.502644152140782i	2.48848838106977 + 0.505841043199245i	2.49388010130611 + 0.508717277687819i	2.49916676489023 + 0.511261710752981i	2.50434011830298 + 0.513465104023202i	2.50939148697306 + 0.515320119736280i	2.51431195048398 + 0.516821288730680i	2.51909250381360 + 0.517964955690219i	2.52372420262299 + 0.518749205273851i
60	2.38212517081276 + 0.300228227927960i	2.40459374850464 + 0.301960544393141i	2.42647473809856 + 0.303732741996321i	2.44777419495067 + 0.305544208316566i	2.46849825318842 + 0.307394243023173i	2.48865312562055 + 0.309282056118276i	2.50824510344859 + 0.311206766329359i	2.52728055577634 + 0.313167399665189i	2.54576592891481 + 0.315162888148617i	2.56370774548050 + 0.317192068739545i	2.58111260328550 + 0.319253682461070i	2.59798717401914 + 0.321346373741477i	2.61433820172105 + 0.323468689984227i	2.63017250104677 + 0.325619081377531i	2.64549695532788 + 0.327795900954360i	2.66031851442948 + 0.329997404912937i	2.67464419240881 + 0.332221753206734i	2.68848106497988 + 0.334467010412001i	2.70183626679013 + 0.336731146879597i	2.71471698851584 + 0.339012040176669i	2.72713047378485 + 0.341307476822211i	2.73908401593544 + 0.343615154319102i	2.75058495462217 + 0.345932683483629i	2.76164067228034 + 0.348257591071819i	2.77225859046195 + 0.350587322700134i	2.78244616605761 + 0.352919246056358i	2.79221088741990 + 0.355250654394695i	2.80156027040515 + 0.357578770307272i	2.81050185435196 + 0.359900749762432i	2.81904319801608 + 0.362213686398458i	2.82719187548273 + 0.364514616059692i	2.83495547207864 + 0.366800521560430i	2.84234158030766 + 0.369068337660411i	2.84935779583478 + 0.371314956234526i	2.85601171354470 + 0.373537231618193i	2.86231092370236 + 0.375731986108931i	2.86826300824365 + 0.377896015604086i	2.87387553722535 + 0.380026095354258i	2.87915606546405 + 0.382118985812043i	2.88411212939428 + 0.384171438556035i	2.88875124417600 + 0.386180202270800i	2.89308090108160 + 0.388142028764721i	2.89710856519195 + 0.390053679009309i	2.90084167342989 + 0.391911929185630i	2.90428763295839 + 0.393713576726201i	2.90745381996834 + 0.395455446343738i	2.91034757887847 + 0.397134396041775i	2.91297622196682 + 0.398747323106258i	2.91534702944910 + 0.400291170081738i
61.25	2.23019135970722 + 0.286744181952220i	2.25163045825498 + 0.288733283261208i	2.27244468462735 + 0.290825846691740i	2.29263680043742 + 0.293022407282426i	2.31220955946149 + 0.295323421894229i	2.33116570949617 + 0.297729267855631i	2.34950799438150 + 0.300240241688020i	2.36723915621112 + 0.302856557891149i	2.38436193775234 + 0.305578347765408i	2.40087908510017 + 0.308405658244327i	2.41679335059060 + 0.311338450707455i	2.43210749599991 + 0.314376599740128i	2.44682429605753 + 0.317519891802935i	2.46094654230102 + 0.320768023769891i	2.47447704730259 + 0.324120601290485i	2.48741864929708 + 0.327577136926726i	2.49977421724179 + 0.331137048012229i	2.51154665633870 + 0.334799654176277i	2.52273891404984 + 0.338564174471690i	2.53335398663613 + 0.342429724041303i	2.54339492624998 + 0.346395310253690i	2.55286484861094 + 0.350459828234878i	2.56176694129320 + 0.354622055719151i	2.57010447265267 + 0.358880647138417i	2.57788080142010 + 0.363234126866446i	2.58509938698551 + 0.367680881531416i	2.59176380039733 + 0.372219151308044i	2.59787773609854 + 0.376847020098847i	2.60344502441992 + 0.381562404513194i	2.60846964484897 + 0.386363041552897i	2.61295574009124 + 0.391246474914343i	2.61690763093919 + 0.396210039819807i	2.62032983196228 + 0.401250846294682i	2.62322706803058 + 0.406365760813615i	2.62560429168377 + 0.411551386246940i	2.62746670135671 + 0.416804040049862i	2.62881976047370 + 0.422119730650940i	2.62966921742474 + 0.427494132014049i	2.63002112643954 + 0.432922556369825i	2.62988186937915 + 0.438399925138909i	2.62925817847052 + 0.443920738100989i	2.62815716001641 + 0.449479040901188i	2.62658631912283 + 0.455068391029689i	2.62455358549740 + 0.460681822462228i	2.62206734038644 + 0.466311809209031i	2.61913644473483 + 0.471950228088737i	2.61577026867117 + 0.477588321122749i	2.61197872244158 + 0.483216658035001i	2.60777228893720 + 0.488825099442889i
62.5	1.58555777104630 - 0.0106676791716282i	1.60315637525627 - 0.0110956944613207i	1.61981345498634 - 0.0110978178787006i	1.63551355832012 - 0.0106692516596012i	1.65024106620973 - 0.00980433125206472i	1.66398010747839 - 0.00849638442806424i	1.67671446928858 - 0.00673757825047535i	1.68842750336883 - 0.00451875054121462i	1.69910202835518 - 0.00182922189347081i	1.70872022874704 + 0.00134341646114652i	1.71726355122673 + 0.00501354451574294i	1.72471259949067 + 0.00919779176708258i	1.73104702934419 + 0.0139153599513221i	1.73624544670312 + 0.0191883999477495i	1.74028531244014 + 0.0250424546192952i	1.74314285987751 + 0.0315069818858004i	1.74479303339743 + 0.0386159754168124i	1.74520946045514 + 0.0464087040814883i	1.74436447472293 + 0.0549305957907876i	1.74222921585969 + 0.0642342966576249i	1.73877384248519 + 0.0743809424341294i	1.73396791075518 + 0.0854416857087880i	1.72778099348669 + 0.0974995287130441i	1.72018364686841 + 0.110651516409925i	1.71114887722836 + 0.125011345090985i	1.70065432413280 + 0.140712432887708i	1.68868546438701 + 0.157911471182237i	1.67524026072485 + 0.176792413684540i	1.66033583322960 + 0.197570735381691i	1.64401791609321 + 0.220497561624622i	1.62637404908012 + 0.245862858899888i	1.60755156125214 + 0.273996196741135i	1.58778124815591 + 0.305262526514999i	1.56740685314107 + 0.340048925857260i	1.54691841207222 + 0.378736518916292i	1.52698338798279 + 0.421650622865365i	1.50846282544545 + 0.468983593292483i	1.49239183859085 + 0.520692226565754i	1.47990014887314 + 0.576387991835686i	1.47205946272064 + 0.635261103263115i	NaN + 0.00000000000000i	NaN + 0.00000000000000i	NaN + 0.00000000000000i	NaN + 0.00000000000000i	NaN + 0.00000000000000i	NaN + 0.00000000000000i	NaN + 0.00000000000000i	NaN + 0.00000000000000i	NaN + 0.00000000000000i
63.75	NaN + 0.00000000000000i	NaN + 0.00000000000000i	NaN + 0.00000000000000i	NaN + 0.00000000000000i	NaN + 0.00000000000000i	NaN + 0.00000000000000i	NaN + 0.00000000000000i	NaN + 0.00000000000000i	NaN + 0.00000000000000i	NaN + 0.00000000000000i	NaN + 0.00000000000000i	NaN + 0.00000000000000i	NaN + 0.00000000000000i	NaN + 0.00000000000000i	NaN + 0.00000000000000i	NaN + 0.00000000000000i	NaN + 0.00000000000000i	NaN + 0.00000000000000i	NaN + 0.00000000000000i	NaN + 0.00000000000000i	NaN + 0.00000000000000i	NaN + 0.00000000000000i	NaN + 0.00000000000000i	NaN + 0.00000000000000i	NaN + 0.00000000000000i	NaN + 0.00000000000000i	NaN + 0.00000000000000i	NaN + 0.00000000000000i	NaN + 0.00000000000000i	NaN + 0.00000000000000i	NaN + 0.00000000000000i	NaN + 0.00000000000000i	NaN + 0.00000000000000i	NaN + 0.00000000000000i	NaN + 0.00000000000000i	NaN + 0.00000000000000i	NaN + 0.00000000000000i	NaN + 0.00000000000000i	NaN + 0.00000000000000i	NaN + 0.00000000000000i	NaN + 0.00000000000000i	NaN + 0.00000000000000i	NaN + 0.00000000000000i	NaN + 0.00000000000000i	NaN + 0.00000000000000i	NaN + 0.00000000000000i	NaN + 0.00000000000000i	NaN + 0.00000000000000i	NaN + 0.00000000000000i
65	NaN + 0.00000000000000i	NaN + 0.00000000000000i	NaN + 0.00000000000000i	NaN + 0.00000000000000i	NaN + 0.00000000000000i	NaN + 0.00000000000000i	NaN + 0.00000000000000i	NaN + 0.00000000000000i	NaN + 0.00000000000000i	NaN + 0.00000000000000i	NaN + 0.00000000000000i	NaN + 0.00000000000000i	NaN + 0.00000000000000i	NaN + 0.00000000000000i	NaN + 0.00000000000000i	NaN + 0.00000000000000i	NaN + 0.00000000000000i	NaN + 0.00000000000000i	NaN + 0.00000000000000i	NaN + 0.00000000000000i	NaN + 0.00000000000000i	NaN + 0.00000000000000i	NaN + 0.00000000000000i	NaN + 0.00000000000000i	NaN + 0.00000000000000i	NaN + 0.00000000000000i	NaN + 0.00000000000000i	NaN + 0.00000000000000i	NaN + 0.00000000000000i	NaN + 0.00000000000000i	NaN + 0.00000000000000i	NaN + 0.00000000000000i	NaN + 0.00000000000000i	NaN + 0.00000000000000i	NaN + 0.00000000000000i	NaN + 0.00000000000000i	NaN + 0.00000000000000i	NaN + 0.00000000000000i	NaN + 0.00000000000000i	NaN + 0.00000000000000i	NaN + 0.00000000000000i	NaN + 0.00000000000000i	NaN + 0.00000000000000i	NaN + 0.00000000000000i	NaN + 0.00000000000000i	NaN + 0.00000000000000i	NaN + 0.00000000000000i	NaN + 0.00000000000000i	NaN + 0.00000000000000i
66.25	NaN + 0.00000000000000i	NaN + 0.00000000000000i	NaN + 0.00000000000000i	NaN + 0.00000000000000i	NaN + 0.00000000000000i	NaN + 0.00000000000000i	NaN + 0.00000000000000i	NaN + 0.00000000000000i	NaN + 0.00000000000000i	NaN + 0.00000000000000i	NaN + 0.00000000000000i	NaN + 0.00000000000000i	NaN + 0.00000000000000i	NaN + 0.00000000000000i	NaN + 0.00000000000000i	NaN + 0.00000000000000i	NaN + 0.00000000000000i	NaN + 0.00000000000000i	NaN + 0.00000000000000i	NaN + 0.00000000000000i	NaN + 0.00000000000000i	NaN + 0.00000000000000i	NaN + 0.00000000000000i	NaN + 0.00000000000000i	NaN + 0.00000000000000i	NaN + 0.00000000000000i	NaN + 0.00000000000000i	NaN + 0.00000000000000i	NaN + 0.00000000000000i	NaN + 0.00000000000000i	NaN + 0.00000000000000i	NaN + 0.00000000000000i	NaN + 0.00000000000000i	NaN + 0.00000000000000i	NaN + 0.00000000000000i	NaN + 0.00000000000000i	NaN + 0.00000000000000i	NaN + 0.00000000000000i	NaN + 0.00000000000000i	NaN + 0.00000000000000i	NaN + 0.00000000000000i	NaN + 0.00000000000000i	NaN + 0.00000000000000i	NaN + 0.00000000000000i	NaN + 0.00000000000000i	NaN + 0.00000000000000i	NaN + 0.00000000000000i	NaN + 0.00000000000000i	NaN + 0.00000000000000i
67.5	NaN + 0.00000000000000i	NaN + 0.00000000000000i	NaN + 0.00000000000000i	NaN + 0.00000000000000i	NaN + 0.00000000000000i	NaN + 0.00000000000000i	NaN + 0.00000000000000i	NaN + 0.00000000000000i	NaN + 0.00000000000000i	NaN + 0.00000000000000i	NaN + 0.00000000000000i	NaN + 0.00000000000000i	NaN + 0.00000000000000i	NaN + 0.00000000000000i	NaN + 0.00000000000000i	NaN + 0.00000000000000i	NaN + 0.00000000000000i	NaN + 0.00000000000000i	NaN + 0.00000000000000i	NaN + 0.00000000000000i	NaN + 0.00000000000000i	NaN + 0.00000000000000i	NaN + 0.00000000000000i	NaN + 0.00000000000000i	NaN + 0.00000000000000i	NaN + 0.00000000000000i	NaN + 0.00000000000000i	NaN + 0.00000000000000i	NaN + 0.00000000000000i	NaN + 0.00000000000000i	NaN + 0.00000000000000i	NaN + 0.00000000000000i	NaN + 0.00000000000000i	NaN + 0.00000000000000i	NaN + 0.00000000000000i	NaN + 0.00000000000000i	NaN + 0.00000000000000i	NaN + 0.00000000000000i	NaN + 0.00000000000000i	NaN + 0.00000000000000i	NaN + 0.00000000000000i	NaN + 0.00000000000000i	NaN + 0.00000000000000i	NaN + 0.00000000000000i	NaN + 0.00000000000000i	NaN + 0.00000000000000i	NaN + 0.00000000000000i	NaN + 0.00000000000000i	NaN + 0.00000000000000i
68.75	NaN + 0.00000000000000i	NaN + 0.00000000000000i	NaN + 0.00000000000000i	NaN + 0.00000000000000i	NaN + 0.00000000000000i	NaN + 0.00000000000000i	NaN + 0.00000000000000i	NaN + 0.00000000000000i	NaN + 0.00000000000000i	NaN + 0.00000000000000i	NaN + 0.00000000000000i	NaN + 0.00000000000000i	NaN + 0.00000000000000i	NaN + 0.00000000000000i	NaN + 0.00000000000000i	NaN + 0.00000000000000i	NaN + 0.00000000000000i	NaN + 0.00000000000000i	NaN + 0.00000000000000i	NaN + 0.00000000000000i	NaN + 0.00000000000000i	NaN + 0.00000000000000i	NaN + 0.00000000000000i	NaN + 0.00000000000000i	NaN + 0.00000000000000i	NaN + 0.00000000000000i	NaN + 0.00000000000000i	NaN + 0.00000000000000i	NaN + 0.00000000000000i	NaN + 0.00000000000000i	NaN + 0.00000000000000i	NaN + 0.00000000000000i	NaN + 0.00000000000000i	NaN + 0.00000000000000i	NaN + 0.00000000000000i	NaN + 0.00000000000000i	NaN + 0.00000000000000i	NaN + 0.00000000000000i	NaN + 0.00000000000000i	NaN + 0.00000000000000i	NaN + 0.00000000000000i	NaN + 0.00000000000000i	NaN + 0.00000000000000i	NaN + 0.00000000000000i	NaN + 0.00000000000000i	NaN + 0.00000000000000i	NaN + 0.00000000000000i	NaN + 0.00000000000000i	NaN + 0.00000000000000i
70	NaN + 0.00000000000000i	NaN + 0.00000000000000i	NaN + 0.00000000000000i	NaN + 0.00000000000000i	NaN + 0.00000000000000i	NaN + 0.00000000000000i	NaN + 0.00000000000000i	NaN + 0.00000000000000i	NaN + 0.00000000000000i	NaN + 0.00000000000000i	NaN + 0.00000000000000i	NaN + 0.00000000000000i	NaN + 0.00000000000000i	NaN + 0.00000000000000i	NaN + 0.00000000000000i	NaN + 0.00000000000000i	NaN + 0.00000000000000i	NaN + 0.00000000000000i	NaN + 0.00000000000000i	NaN + 0.00000000000000i	NaN + 0.00000000000000i	NaN + 0.00000000000000i	NaN + 0.00000000000000i	NaN + 0.00000000000000i	NaN + 0.00000000000000i	NaN + 0.00000000000000i	NaN + 0.00000000000000i	NaN + 0.00000000000000i	NaN + 0.00000000000000i	NaN + 0.00000000000000i	NaN + 0.00000000000000i	NaN + 0.00000000000000i	NaN + 0.00000000000000i	NaN + 0.00000000000000i	NaN + 0.00000000000000i	NaN + 0.00000000000000i	NaN + 0.00000000000000i	NaN + 0.00000000000000i	NaN + 0.00000000000000i	NaN + 0.00000000000000i	NaN + 0.00000000000000i	NaN + 0.00000000000000i	NaN + 0.00000000000000i	NaN + 0.00000000000000i	NaN + 0.00000000000000i	NaN + 0.00000000000000i	NaN + 0.00000000000000i	NaN + 0.00000000000000i	NaN + 0.00000000000000i
71.25	1.42990513193012 + 0.621250687760064i	1.44204194089744 + 0.612962533504260i	1.45380037847540 + 0.604768038079821i	1.46518346337360 + 0.596685206844791i	1.47619312543267 + 0.588731893803467i	1.48683024000565 + 0.580925677817445i	1.49709467682656 + 0.573283745242932i	1.50698536192340 + 0.565822781138884i	1.51650035080509 + 0.558558870878753i	1.52563691090498 + 0.551507413636023i	1.53439161110321 + 0.544683048820322i	1.54276041608035 + 0.538099596137749i	1.55073878327107 + 0.531770009555545i	1.55832176028343 + 0.525706345084959i	1.56550408081482 + 0.519919741971821i	1.57228025731665 + 0.514420416611821i	1.57864466892323 + 0.509217668292930i	1.58459164345062 + 0.504319895713847i	1.59011553257603 + 0.499734623133356i	1.59521077961471 + 0.495468534966530i	1.59987197961060 + 0.491527517653601i	1.60409393174088 + 0.487916707678170i	1.60787168429838 + 0.484640544693843i	1.61120057275581 + 0.481702828823446i	1.61407625163175 + 0.479106781312787i	1.61649472107026 + 0.476855107843783i	1.61845234921555 + 0.474950063931036i	1.61994589161272 + 0.473393521934432i	1.62097250899874 + 0.472187039311949i	1.62152978496710 + 0.471331927806232i	1.62161574509830 + 0.470829323300321i	1.62122887924848 + 0.470680256087824i	1.62036816878324 + 0.470885721276878i	1.61903312063272 + 0.471446748981284i	1.61722381012838 + 0.472364473841454i	1.61494093465937 + 0.473640203258404i	1.61218588025463 + 0.475275483510199i	1.60896080325001 + 0.477272162646591i	1.60526872922957 + 0.479632448717516i	1.60111367142573 + 0.482358961478219i	1.59650077070759 + 0.485454775220816i	1.59143645915951 + 0.488923449803242i	1.58592864902415 + 0.492769046277868i	1.57998694841994 + 0.496996122762683i	1.57362290469713 + 0.501609705354619i	1.56685027551354 + 0.506615227973707i	1.55968532662522 + 0.512018434080704i	1.55214715392582 + 0.517825232283439i	1.54425802535232 + 0.524041497023529i
72.5	1.36102028355485 + 0.594839417357936i	1.37040465715782 + 0.586330823337116i	1.37927977368638 + 0.577803235348800i	1.38765083050210 + 0.569261860273071i	1.39552292158228 + 0.560711576753710i	1.40290108565369 + 0.552156881788024i	1.40979036054392 + 0.543601840173730i	1.41619584329674 + 0.535050037532376i	1.42212275549757 + 0.526504537588799i	1.42757651316382 + 0.517967844341444i	1.43256280047215 + 0.509441869712229i	1.43708764651960 + 0.500927907219211i	1.44115750424840 + 0.492426612174190i	1.44477933060173 + 0.483937988872136i	1.44796066691879 + 0.475461385211842i	1.45070971851868 + 0.466995495167794i	1.45303543236285 + 0.458538369520773i	1.45494757162097 + 0.450087435249561i	1.45645678589495 + 0.441639523983165i	1.45757467577746 + 0.433190909909339i	1.45831385033620 + 0.424737357525811i	1.45868797602277 + 0.416274179598422i	1.45871181540845 + 0.407796305647971i	1.45840125405335 + 0.399298361216908i	1.45777331372595 + 0.390774758059632i	1.45684615011573 + 0.382219795246787i	1.45563903313500 + 0.373627770967434i	1.45417230789905 + 0.364993104547007i	1.45246733452352 + 0.356310467869864i	1.45054640500172 + 0.347574925003351i	1.44843263564090 + 0.338782078370808i	1.44614983386326 + 0.329928219325692i	1.44372233863149 + 0.321010480456311i	1.44117483434998 + 0.312026986427362i	1.43853213882891 + 0.302976999674832i	1.43581896677220 + 0.293861056856310i	1.43305967124708 + 0.284681091665469i	1.43027796668082 + 0.275440539495130i	1.42749663806375 + 0.266144419523287i	1.42473724215602 + 0.256799390138306i	1.42201980752352 + 0.247413774235438i	1.41936254108699 + 0.237997551811841i	1.41678154947133 + 0.228562318440268i	1.41429058371426 + 0.219121209567363i	1.41190081577335 + 0.209688792087581i	1.40962065472275 + 0.200280926194520i	1.40745560955228 + 0.190914602000724i	1.40540820410323 + 0.181607756729867i	1.40347794797021 + 0.172379079318065i
73.75	NaN + 0.00000000000000i	NaN + 0.00000000000000i	NaN + 0.00000000000000i	NaN + 0.00000000000000i	NaN + 0.00000000000000i	NaN + 0.00000000000000i	NaN + 0.00000000000000i	NaN + 0.00000000000000i	NaN + 0.00000000000000i	NaN + 0.00000000000000i	NaN + 0.00000000000000i	NaN + 0.00000000000000i	NaN + 0.00000000000000i	NaN + 0.00000000000000i	0.830808055109915 + 0.667662749698358i	0.794152012555545 + 0.646549889492451i	0.753936074229230 + 0.620683040730046i	0.710252512337455 + 0.588463073328855i	0.663696980394923 + 0.547745838298769i	0.615881019788468 + 0.495834044226863i	0.570238731685128 + 0.429870433869930i	0.532819564449724 + 0.348194819346158i	0.511765014157927 + 0.252945009538751i	0.513719935736622 + 0.152034951848797i	0.538973252728415 + 0.0566167302559735i	0.581227428319819 - 0.0250149705354687i	0.632324699627230 - 0.0903502392951409i	0.686057165240947 - 0.140883266461141i	0.738861231575187 - 0.179455502610539i	0.789060297832674 - 0.208807605770774i	0.836040882820549 - 0.231138882271635i	0.879719428353575 - 0.248099757187130i	0.920252328618503 - 0.260902928666211i	0.957890065879904 - 0.270439292850946i	0.992907239316846 - 0.277369805707413i	1.02557066587594 - 0.282192104282125i	1.05612611396033 - 0.285287305545474i	1.08479395986792 - 0.286952596345806i	1.11176897150758 - 0.287423969351914i	1.13722187051562 - 0.286892187377014i	1.16130153899778 - 0.285514085061882i	1.18413734079881 - 0.283420636676090i	1.20584132612619 - 0.280722759726275i	1.22651023440715 - 0.277515517783014i	1.24622727926358 - 0.273881181574876i	1.26506372968493 - 0.269891470120546i	1.28308031234902 - 0.265609200442863i	1.30032846159254 - 0.261089510203264i	1.31685144093169 - 0.256380772651904i
75	NaN + 0.00000000000000i	NaN + 0.00000000000000i	NaN + 0.00000000000000i	NaN + 0.00000000000000i	NaN + 0.00000000000000i	NaN + 0.00000000000000i	NaN + 0.00000000000000i	NaN + 0.00000000000000i	NaN + 0.00000000000000i	NaN + 0.00000000000000i	NaN + 0.00000000000000i	NaN + 0.00000000000000i	NaN + 0.00000000000000i	NaN + 0.00000000000000i	NaN + 0.00000000000000i	NaN + 0.00000000000000i	NaN + 0.00000000000000i	NaN + 0.00000000000000i	NaN + 0.00000000000000i	NaN + 0.00000000000000i	NaN + 0.00000000000000i	NaN + 0.00000000000000i	NaN + 0.00000000000000i	NaN + 0.00000000000000i	NaN + 0.00000000000000i	NaN + 0.00000000000000i	NaN + 0.00000000000000i	0.758382412871316 - 0.675497264900647i	0.793562648363883 - 0.660317342148113i	0.825063487971774 - 0.647609670584869i	0.853262685322221 - 0.636782673372786i	0.878493259286653 - 0.627400427629760i	0.901044611545920 - 0.619135044554323i	0.921167251291206 - 0.611734901187622i	0.939078394180005 - 0.605003104035919i	0.954967337979394 - 0.598782636304548i	0.969000231621925 - 0.592945938195482i	0.981324158802253 - 0.587387476822976i	0.992070578783635 - 0.582018366961662i	1.00135820777638 - 0.576762422972915i	1.00929543027861 - 0.571553226932651i	1.01598232202622 - 0.566331931288261i	1.02151235399192 - 0.561045602570478i	1.02597383418124 - 0.555645971954564i	1.02945113233368 - 0.550088498887444i	1.03202572249964 - 0.544331681931985i	1.03377706981258 - 0.538336570477472i	1.03478338043033 - 0.532066444628315i	1.03512222736739 - 0.525486640088149i
76.25	NaN + 0.00000000000000i	NaN + 0.00000000000000i	NaN + 0.00000000000000i	NaN + 0.00000000000000i	NaN + 0.00000000000000i	NaN + 0.00000000000000i	NaN + 0.00000000000000i	NaN + 0.00000000000000i	NaN + 0.00000000000000i	0.461661513937745 + 0.610871584410481i	0.395398827787566 + 0.502186190129145i	0.355424137296969 + 0.360243681356545i	0.363908585570917 + 0.204793467410226i	0.417618932512033 + 0.0687325487054106i	0.492472832421779 - 0.0333132031477807i	0.569686979216101 - 0.106069496284080i	0.641378102678306 - 0.158501382572700i	0.705487573030367 - 0.197544705011626i	0.762106831330810 - 0.227711250506730i	0.811947497520176 - 0.251848914080274i	0.855806610533744 - 0.271781479400371i	0.894402195005743 - 0.288710799814100i	0.928336765149823 - 0.303454962427143i	0.958102015951859 - 0.316589393269681i	0.984094466870912 - 0.328532213784590i	1.00663191848088 - 0.339597345601778i	1.02596769900732 - 0.350028592059647i	1.04230214523032 - 0.360022251299154i	1.05579155304056 - 0.369742682752481i	1.06655502588435 - 0.379333495183945i	1.07467964132363 - 0.388926026972461i	1.08022429317868 - 0.398646216298172i	1.08322250237875 - 0.408620632622023i	1.08368444327272 - 0.418982265749011i	1.08159841315240 - 0.429876594192759i	1.07693199091780 - 0.441468455482885i	1.06963320318344 - 0.453950307745718i	1.05963217459629 - 0.467552603377635i	1.04684404252072 - 0.482557192811967i	1.03117447078888 - 0.499314928507469i	1.01253009075687 - 0.518268890850410i	0.990837950426148 - 0.539984725368963i	0.966081066513360 - 0.565188951883982i	0.938362086543481 - 0.594813477184634i	0.908014114675772 - 0.630036873542086i	0.875784547672670 - 0.672294053764593i	NaN + 0.00000000000000i	NaN + 0.00000000000000i	NaN + 0.00000000000000i
77.5	NaN + 0.00000000000000i	NaN + 0.00000000000000i	NaN + 0.00000000000000i	NaN + 0.00000000000000i	NaN + 0.00000000000000i	NaN + 0.00000000000000i	NaN + 0.00000000000000i	NaN + 0.00000000000000i	NaN + 0.00000000000000i	0.824370306969449 + 0.673550098587883i	0.798862109474000 + 0.636133399438024i	0.774500433252897 + 0.593917810988542i	0.752579773958920 + 0.546889126126510i	0.734559033831253 + 0.495508938960806i	0.721833943870415 + 0.440847048463248i	0.715413386265251 + 0.384568004369271i	0.715621191969766 + 0.328704484085697i	0.721982327334747 + 0.275270967932991i	0.733362877393553 + 0.225888334208218i	0.748278767986827 + 0.181581598461373i	0.765212668309196 + 0.142788464021315i	0.782827049084371 + 0.109502806871749i	0.800053274369117 + 0.0814527304340059i	0.816092762590464 + 0.0582502118941354i	0.830375412471025 + 0.0394932108051540i	0.842507033242685 + 0.0248260155923837i	0.852221966803088 + 0.0139711109587709i	0.859346870583652 + 0.00674472433618316i	0.863776732707258 + 0.00306466551823081i	0.865462681979434 + 0.00295575266403841i	0.864411433212885 + 0.00655558174423443i	0.860697363150720 + 0.0141213284742945i	0.854489757219157 + 0.0260359964735434i	0.846099201838774 + 0.0428091159641197i	0.836047270709394 + 0.0650612169585475i	0.825159764865290 + 0.0934726184811969i	0.814670268932403 + 0.128666776228244i	0.806290544784075 + 0.170995862998682i	0.802158854672088 + 0.220224917592297i	0.804552752582822 + 0.275199905279750i	0.815333565228397 + 0.333712499923528i	0.835317818058486 + 0.392793436800805i	0.863962651962405 + 0.449416368011655i	0.899601531323915 + 0.501238400512102i	0.940050984349220 + 0.546968351285907i	0.983197193648696 + 0.586286306886613i	1.02732675461243 + 0.619526565837046i	1.07120744090952 + 0.647352195829264i	1.11402918155172 + 0.670525872642740i
78.75	NaN + 0.00000000000000i	NaN + 0.00000000000000i	NaN + 0.00000000000000i	NaN + 0.00000000000000i	NaN + 0.00000000000000i	NaN + 0.00000000000000i	NaN + 0.00000000000000i	NaN + 0.00000000000000i	NaN + 0.00000000000000i	NaN + 0.00000000000000i	NaN + 0.00000000000000i	NaN + 0.00000000000000i	1.23289756545247 + 0.674687355434311i	1.23343667487243 + 0.665595583696571i	1.23371240147636 + 0.656930098065968i	1.23373629987501 + 0.648751823592761i	1.23351990293903 + 0.641123199403025i	1.23307530204616 + 0.634107763995098i	1.23241584689987 + 0.627769696045290i	1.23155695939031 + 0.622173299646258i	1.23051705013207 + 0.617382416913954i	1.22931851913584 + 0.613459744496375i	1.22798881311725 + 0.610466024374341i	1.22656150074769 + 0.608459074443864i	1.22507731333750 + 0.607492622058035i	1.22358508194158 + 0.607614905742922i	1.22214248322231 + 0.608867018834841i	1.22081648711273 + 0.611280986189106i	1.21968338230823 + 0.614877593601020i	1.21882824549202 + 0.619664030509022i	1.21834372328321 + 0.625631459351734i	1.21832801955056 + 0.632752685838880i	1.21888203181148 + 0.640980165172637i	1.22010566265203 + 0.650244626867802i	1.22209344273017 + 0.660454618533465i	1.22492972882563 + 0.671497239859707i	NaN + 0.00000000000000i	NaN + 0.00000000000000i	NaN + 0.00000000000000i	NaN + 0.00000000000000i	NaN + 0.00000000000000i	NaN + 0.00000000000000i	NaN + 0.00000000000000i	NaN + 0.00000000000000i	NaN + 0.00000000000000i	NaN + 0.00000000000000i	NaN + 0.00000000000000i	NaN + 0.00000000000000i	NaN + 0.00000000000000i
80	NaN + 0.00000000000000i	NaN + 0.00000000000000i	1.17863332409181 + 0.669269664487248i	1.19292884187059 + 0.653648103266866i	1.20708331886012 + 0.638522996502348i	1.22103902917285 + 0.623927720344097i	1.23473724931960 + 0.609887584089973i	1.24811947553825 + 0.596420290396581i	1.26112844366291 + 0.583536567237291i	1.27370893992558 + 0.571240912077498i	1.28580840609665 + 0.559532394663213i	1.29737735340075 + 0.548405473478096i	1.30836960672717 + 0.537850790729874i	1.31874240426496 + 0.527855920449749i	1.32845637853969 + 0.518406053100461i	1.33747544367614 + 0.509484607528173i	1.34576661126320 + 0.501073766993507i	1.35329975404317 + 0.493154940419671i	1.36004733323073 + 0.485709153063542i	1.36598410189498 + 0.478717372775552i	1.37108679370051 + 0.472160779107569i	1.37533380349990 + 0.466020982981101i	1.37870486382985 + 0.460280204637892i	1.38118071927061 + 0.454921417325731i	1.38274279884205 + 0.449928463752281i	1.38337288506625 + 0.445286151866734i	1.38305277695638 + 0.440980336080986i	1.38176394292089 + 0.436997989673767i	1.37948715831979 + 0.433327273880495i	1.37620212109282 + 0.429957609101363i	1.37188703740490 + 0.426879753802594i	1.36651816751683 + 0.424085897094558i	1.36006931995871 + 0.421569771714717i	1.35251127940173 + 0.419326795320040i	1.34381115018053 + 0.417354249741953i	1.33393159293090 + 0.415651510380423i	1.32282992589627 + 0.414220341511720i	1.31045705458404 + 0.413065278404662i	1.29675618286512 + 0.412194124455641i	1.28166124422495 + 0.411618602098010i	1.26509497212150 + 0.411355211617028i	1.24696650097362 + 0.411426374743390i	1.22716835075525 + 0.411861974085611i	1.20557259332274 + 0.412701451803480i	1.18202591954686 + 0.413996712706421i	1.15634321087563 + 0.415816207645351i	1.12829904819902 + 0.418250787153674i	1.09761633540950 + 0.421422275803073i	1.06395082963608 + 0.425496343682680i
81.25	NaN + 0.00000000000000i	NaN + 0.00000000000000i	NaN + 0.00000000000000i	NaN + 0.00000000000000i	NaN + 0.00000000000000i	NaN + 0.00000000000000i	NaN + 0.00000000000000i	NaN + 0.00000000000000i	NaN + 0.00000000000000i	NaN + 0.00000000000000i	0.591275617346168 + 0.632433031774412i	0.634333207878805 + 0.576975227574044i	0.679682301277180 + 0.531630449025670i	0.724836276574875 + 0.494978139942551i	0.768345548454732 + 0.465424494001164i	0.809462275096749 + 0.441532368018681i	0.847861982447402 + 0.422117444294242i	0.883457877812430 + 0.406241568070607i	0.916288560883726 + 0.393172745865710i	0.946453504138700 + 0.382341128348296i	0.974077156813744 + 0.373300907060123i	0.999289540192531 + 0.365700123073364i	1.02221615099741 + 0.359257632553699i	1.04297304650492 + 0.353745794286673i	1.06166477240306 + 0.348977496533353i	1.07838381567437 + 0.344796394966602i	1.09321084350471 + 0.341069499851067i	1.10621531680569 + 0.337681472552092i	1.11745625281806 + 0.334530160856210i	1.12698301721796 + 0.331523026610900i	1.13483608703944 + 0.328574207923994i	1.14104776135394 + 0.325602020610364i	1.14564281844435 + 0.322526746761046i	1.14863913298021 + 0.319268587385987i	1.15004827874872 + 0.315745674710896i	1.14987615488560 + 0.311872050506485i	1.14812368889421 + 0.307555521736442i	1.14478769075871 + 0.302695305490554i	1.13986196244852 + 0.297179373460260i	1.13333881041401 + 0.290881404768451i	1.12521117110418 + 0.283657259282947i	1.11547564871419 + 0.275340899700182i	1.10413688960049 + 0.265739734238517i	1.09121388861970 + 0.254629448553513i	1.07674904411014 + 0.241748590017369i	1.06082103884870 + 0.226793533329890i	1.04356286880620 + 0.209415106787915i	1.02518641580879 + 0.189219246653321i	1.00601451435860 + 0.165775724135480i
82.5	NaN + 0.00000000000000i	NaN + 0.00000000000000i	NaN + 0.00000000000000i	NaN + 0.00000000000000i	NaN + 0.00000000000000i	NaN + 0.00000000000000i	NaN + 0.00000000000000i	NaN + 0.00000000000000i	NaN + 0.00000000000000i	NaN + 0.00000000000000i	NaN + 0.00000000000000i	NaN + 0.00000000000000i	NaN + 0.00000000000000i	NaN + 0.00000000000000i	NaN + 0.00000000000000i	NaN + 0.00000000000000i	NaN + 0.00000000000000i	NaN + 0.00000000000000i	NaN + 0.00000000000000i	NaN + 0.00000000000000i	NaN + 0.00000000000000i	NaN + 0.00000000000000i	NaN + 0.00000000000000i	NaN + 0.00000000000000i	NaN + 0.00000000000000i	NaN + 0.00000000000000i	NaN + 0.00000000000000i	NaN + 0.00000000000000i	NaN + 0.00000000000000i	NaN + 0.00000000000000i	NaN + 0.00000000000000i	NaN + 0.00000000000000i	NaN + 0.00000000000000i	NaN + 0.00000000000000i	NaN + 0.00000000000000i	NaN + 0.00000000000000i	NaN + 0.00000000000000i	NaN + 0.00000000000000i	NaN + 0.00000000000000i	NaN + 0.00000000000000i	NaN + 0.00000000000000i	NaN + 0.00000000000000i	NaN + 0.00000000000000i	NaN + 0.00000000000000i	NaN + 0.00000000000000i	NaN + 0.00000000000000i	NaN + 0.00000000000000i	NaN + 0.00000000000000i	NaN + 0.00000000000000i
83.75	NaN + 0.00000000000000i	NaN + 0.00000000000000i	NaN + 0.00000000000000i	NaN + 0.00000000000000i	NaN + 0.00000000000000i	NaN + 0.00000000000000i	NaN + 0.00000000000000i	NaN + 0.00000000000000i	NaN + 0.00000000000000i	NaN + 0.00000000000000i	NaN + 0.00000000000000i	NaN + 0.00000000000000i	NaN + 0.00000000000000i	NaN + 0.00000000000000i	NaN + 0.00000000000000i	NaN + 0.00000000000000i	NaN + 0.00000000000000i	NaN + 0.00000000000000i	NaN + 0.00000000000000i	NaN + 0.00000000000000i	NaN + 0.00000000000000i	NaN + 0.00000000000000i	NaN + 0.00000000000000i	NaN + 0.00000000000000i	NaN + 0.00000000000000i	NaN + 0.00000000000000i	NaN + 0.00000000000000i	NaN + 0.00000000000000i	NaN + 0.00000000000000i	NaN + 0.00000000000000i	NaN + 0.00000000000000i	NaN + 0.00000000000000i	NaN + 0.00000000000000i	NaN + 0.00000000000000i	NaN + 0.00000000000000i	NaN + 0.00000000000000i	NaN + 0.00000000000000i	NaN + 0.00000000000000i	NaN + 0.00000000000000i	NaN + 0.00000000000000i	NaN + 0.00000000000000i	NaN + 0.00000000000000i	NaN + 0.00000000000000i	NaN + 0.00000000000000i	NaN + 0.00000000000000i	NaN + 0.00000000000000i	NaN + 0.00000000000000i	NaN + 0.00000000000000i	NaN + 0.00000000000000i
85	NaN + 0.00000000000000i	NaN + 0.00000000000000i	NaN + 0.00000000000000i	NaN + 0.00000000000000i	NaN + 0.00000000000000i	NaN + 0.00000000000000i	NaN + 0.00000000000000i	NaN + 0.00000000000000i	NaN + 0.00000000000000i	NaN + 0.00000000000000i	NaN + 0.00000000000000i	NaN + 0.00000000000000i	NaN + 0.00000000000000i	NaN + 0.00000000000000i	NaN + 0.00000000000000i	NaN + 0.00000000000000i	NaN + 0.00000000000000i	NaN + 0.00000000000000i	NaN + 0.00000000000000i	NaN + 0.00000000000000i	NaN + 0.00000000000000i	NaN + 0.00000000000000i	NaN + 0.00000000000000i	1.27070448080098 + 0.672286565656565i	1.26317596210182 + 0.659403952782223i	1.25519196891917 + 0.646543299590279i	1.24676642187477 + 0.633736603204229i	1.23791274564553 + 0.621019863014776i	1.22864365644479 + 0.608433317773910i	1.21897095869777 + 0.596021659421165i	1.20890536613161 + 0.583834220208973i	1.19845636570903 + 0.571925131049904i	1.18763214603983 + 0.560353450537653i	1.17643961501535 + 0.549183265557996i	1.16488453436425 + 0.538483765463779i	1.15297180158034 + 0.528329291972324i	1.14070591220402 + 0.518799365666336i	1.12809163771090 + 0.509978686518217i	1.11513495615424 + 0.501957099363713i	1.10184427390697 + 0.494829504747942i	1.08823197666502 + 0.488695679990974i	1.07431634499820 + 0.483659953592851i	1.06012386191495 + 0.479830647312728i	1.04569192357382 + 0.477319164066215i	1.03107193417927 + 0.476238557100009i	1.01633271518087 + 0.476701370087913i	1.00156407871020 + 0.478816496481015i	0.986880297582799 + 0.482684783908518i	0.972423045146821 + 0.488393129002462i
86.25	NaN + 0.00000000000000i	NaN + 0.00000000000000i	NaN + 0.00000000000000i	NaN + 0.00000000000000i	NaN + 0.00000000000000i	NaN + 0.00000000000000i	NaN + 0.00000000000000i	NaN + 0.00000000000000i	NaN + 0.00000000000000i	NaN + 0.00000000000000i	NaN + 0.00000000000000i	0.697642250484729 + 0.623077881531518i	0.665714906683924 + 0.546257032511432i	0.644583924952329 + 0.456785049899619i	0.640275075003151 + 0.358891252104619i	0.655730188635924 + 0.260419200077981i	0.688714965484543 + 0.169523575255654i	0.733435120165992 + 0.0910540224505631i	0.783852581725107 + 0.0259196603232848i	0.835581976858091 - 0.0273218746802384i	0.886046345836087 - 0.0708516375206271i	0.933951900096965 - 0.106747164858270i	0.978761990317887 - 0.136710773793570i	1.02034378924804 - 0.162055000804359i	1.05876383033402 - 0.183768746987875i	1.09417773031879 - 0.202593189605579i	1.12677315986667 - 0.219085779902293i	1.15674148293541 - 0.233668993753279i	1.18426446286895 - 0.246666013438142i	1.20950875317701 - 0.258326473215512i	1.23262432615831 - 0.268844998382328i	1.25374481999243 - 0.278374611564407i	1.27298875124315 - 0.287036499150732i	1.29046105071981 - 0.294927189425496i	1.30625465116117 - 0.302123878028155i	1.32045199820519 - 0.308688415852144i	1.33312643113975 - 0.314670321961035i	1.34434341859598 - 0.320109078680701i	1.35416165354648 - 0.325035892903937i	1.36263402081081 - 0.329475056617857i	1.36980845367566 - 0.333445003807636i	1.37572869687885 - 0.336959135515813i	1.38043499252859 - 0.340026466767523i	1.38396470429636 - 0.342652136151925i	1.38635289383073 - 0.344837809605789i	1.38763286197830 - 0.346582003364545i	1.38783666613570 - 0.347880346435709i	1.38699562390079 - 0.348725799829008i	1.38514081210028 - 0.349108847812544i
87.5	NaN + 0.00000000000000i	NaN + 0.00000000000000i	NaN + 0.00000000000000i	NaN + 0.00000000000000i	NaN + 0.00000000000000i	NaN + 0.00000000000000i	NaN + 0.00000000000000i	NaN + 0.00000000000000i	NaN + 0.00000000000000i	NaN + 0.00000000000000i	NaN + 0.00000000000000i	NaN + 0.00000000000000i	NaN + 0.00000000000000i	NaN + 0.00000000000000i	NaN + 0.00000000000000i	NaN + 0.00000000000000i	NaN + 0.00000000000000i	NaN + 0.00000000000000i	NaN + 0.00000000000000i	NaN + 0.00000000000000i	NaN + 0.00000000000000i	NaN + 0.00000000000000i	NaN + 0.00000000000000i	NaN + 0.00000000000000i	NaN + 0.00000000000000i	NaN + 0.00000000000000i	NaN + 0.00000000000000i	NaN + 0.00000000000000i	NaN + 0.00000000000000i	NaN + 0.00000000000000i	NaN + 0.00000000000000i	NaN + 0.00000000000000i	NaN + 0.00000000000000i	NaN + 0.00000000000000i	NaN + 0.00000000000000i	NaN + 0.00000000000000i	NaN + 0.00000000000000i	NaN + 0.00000000000000i	NaN + 0.00000000000000i	NaN + 0.00000000000000i	NaN + 0.00000000000000i	NaN + 0.00000000000000i	NaN + 0.00000000000000i	NaN + 0.00000000000000i	NaN + 0.00000000000000i	NaN + 0.00000000000000i	NaN + 0.00000000000000i	NaN + 0.00000000000000i	1.30904228985827 - 0.680425326320150i
88.75	NaN + 0.00000000000000i	NaN + 0.00000000000000i	NaN + 0.00000000000000i	NaN + 0.00000000000000i	NaN + 0.00000000000000i	NaN + 0.00000000000000i	NaN + 0.00000000000000i	NaN + 0.00000000000000i	NaN + 0.00000000000000i	NaN + 0.00000000000000i	NaN + 0.00000000000000i	NaN + 0.00000000000000i	NaN + 0.00000000000000i	NaN + 0.00000000000000i	NaN + 0.00000000000000i	NaN + 0.00000000000000i	NaN + 0.00000000000000i	NaN + 0.00000000000000i	NaN + 0.00000000000000i	NaN + 0.00000000000000i	NaN + 0.00000000000000i	NaN + 0.00000000000000i	NaN + 0.00000000000000i	NaN + 0.00000000000000i	NaN + 0.00000000000000i	NaN + 0.00000000000000i	NaN + 0.00000000000000i	NaN + 0.00000000000000i	NaN + 0.00000000000000i	NaN + 0.00000000000000i	NaN + 0.00000000000000i	NaN + 0.00000000000000i	NaN + 0.00000000000000i	NaN + 0.00000000000000i	NaN + 0.00000000000000i	NaN + 0.00000000000000i	NaN + 0.00000000000000i	NaN + 0.00000000000000i	NaN + 0.00000000000000i	NaN + 0.00000000000000i	NaN + 0.00000000000000i	NaN + 0.00000000000000i	NaN + 0.00000000000000i	NaN + 0.00000000000000i	0.408709309741204 - 0.643421462615880i	0.414227352091811 - 0.500136956139294i	0.459069376562572 - 0.375288743414671i	0.523009291748990 - 0.280461266149855i	0.590161788555164 - 0.211991878933488i
90	NaN + 0.00000000000000i	NaN + 0.00000000000000i	NaN + 0.00000000000000i	NaN + 0.00000000000000i	NaN + 0.00000000000000i	NaN + 0.00000000000000i	NaN + 0.00000000000000i	NaN + 0.00000000000000i	NaN + 0.00000000000000i	NaN + 0.00000000000000i	NaN + 0.00000000000000i	NaN + 0.00000000000000i	NaN + 0.00000000000000i	NaN + 0.00000000000000i	NaN + 0.00000000000000i	NaN + 0.00000000000000i	NaN + 0.00000000000000i	NaN + 0.00000000000000i	NaN + 0.00000000000000i	NaN + 0.00000000000000i	NaN + 0.00000000000000i	NaN + 0.00000000000000i	NaN + 0.00000000000000i	NaN + 0.00000000000000i	NaN + 0.00000000000000i	NaN + 0.00000000000000i	NaN + 0.00000000000000i	NaN + 0.00000000000000i	NaN + 0.00000000000000i	NaN + 0.00000000000000i	NaN + 0.00000000000000i	NaN + 0.00000000000000i	NaN + 0.00000000000000i	NaN + 0.00000000000000i	NaN + 0.00000000000000i	NaN + 0.00000000000000i	NaN + 0.00000000000000i	NaN + 0.00000000000000i	NaN + 0.00000000000000i	NaN + 0.00000000000000i	NaN + 0.00000000000000i	NaN + 0.00000000000000i	NaN + 0.00000000000000i	NaN + 0.00000000000000i	NaN + 0.00000000000000i	NaN + 0.00000000000000i	NaN + 0.00000000000000i	1.18609724186151 - 0.680901353493009i	1.18529230781364 - 0.657652320511757i
91.25	NaN + 0.00000000000000i	NaN + 0.00000000000000i	NaN + 0.00000000000000i	NaN + 0.00000000000000i	NaN + 0.00000000000000i	NaN + 0.00000000000000i	NaN + 0.00000000000000i	NaN + 0.00000000000000i	NaN + 0.00000000000000i	NaN + 0.00000000000000i	NaN + 0.00000000000000i	NaN + 0.00000000000000i	NaN + 0.00000000000000i	NaN + 0.00000000000000i	NaN + 0.00000000000000i	NaN + 0.00000000000000i	NaN + 0.00000000000000i	NaN + 0.00000000000000i	NaN + 0.00000000000000i	NaN + 0.00000000000000i	NaN + 0.00000000000000i	NaN + 0.00000000000000i	NaN + 0.00000000000000i	NaN + 0.00000000000000i	NaN + 0.00000000000000i	NaN + 0.00000000000000i	NaN + 0.00000000000000i	NaN + 0.00000000000000i	NaN + 0.00000000000000i	NaN + 0.00000000000000i	NaN + 0.00000000000000i	NaN + 0.00000000000000i	NaN + 0.00000000000000i	NaN + 0.00000000000000i	NaN + 0.00000000000000i	NaN + 0.00000000000000i	NaN + 0.00000000000000i	NaN + 0.00000000000000i	NaN + 0.00000000000000i	NaN + 0.00000000000000i	NaN + 0.00000000000000i	NaN + 0.00000000000000i	NaN + 0.00000000000000i	NaN + 0.00000000000000i	NaN + 0.00000000000000i	NaN + 0.00000000000000i	NaN + 0.00000000000000i	NaN + 0.00000000000000i	NaN + 0.00000000000000i
92.5	NaN + 0.00000000000000i	NaN + 0.00000000000000i	NaN + 0.00000000000000i	NaN + 0.00000000000000i	NaN + 0.00000000000000i	NaN + 0.00000000000000i	NaN + 0.00000000000000i	NaN + 0.00000000000000i	NaN + 0.00000000000000i	NaN + 0.00000000000000i	NaN + 0.00000000000000i	NaN + 0.00000000000000i	NaN + 0.00000000000000i	NaN + 0.00000000000000i	NaN + 0.00000000000000i	NaN + 0.00000000000000i	NaN + 0.00000000000000i	NaN + 0.00000000000000i	NaN + 0.00000000000000i	NaN + 0.00000000000000i	NaN + 0.00000000000000i	NaN + 0.00000000000000i	NaN + 0.00000000000000i	NaN + 0.00000000000000i	NaN + 0.00000000000000i	NaN + 0.00000000000000i	NaN + 0.00000000000000i	NaN + 0.00000000000000i	NaN + 0.00000000000000i	NaN + 0.00000000000000i	NaN + 0.00000000000000i	NaN + 0.00000000000000i	NaN + 0.00000000000000i	NaN + 0.00000000000000i	NaN + 0.00000000000000i	NaN + 0.00000000000000i	NaN + 0.00000000000000i	NaN + 0.00000000000000i	NaN + 0.00000000000000i	NaN + 0.00000000000000i	NaN + 0.00000000000000i	NaN + 0.00000000000000i	NaN + 0.00000000000000i	NaN + 0.00000000000000i	NaN + 0.00000000000000i	NaN + 0.00000000000000i	NaN + 0.00000000000000i	NaN + 0.00000000000000i	NaN + 0.00000000000000i
93.75	0.975936899745567 - 0.351928341962804i	0.992866900048829 - 0.345650889468224i	1.00895978691072 - 0.339471522861022i	1.02421915470538 - 0.333373351343627i	1.03864952586405 - 0.327339741842750i	1.05225634599186 - 0.321354292422043i	1.06504598998430 - 0.315400808165523i	1.07702577864882 - 0.309463280824040i	1.08820400533189 - 0.303525873540539i	1.09858997201733 - 0.297572912025990i	1.10819403429950 - 0.291588883643487i	1.11702765453485 - 0.285558445960999i	1.12510346232435 - 0.279466446454405i	1.13243532127876 - 0.273297955168490i	1.13903840075187 - 0.267038312263109i	1.14492925089032 - 0.260673192473338i	1.15012587893771 - 0.254188688574893i	1.15464782423724 - 0.247571415948151i	1.15851622880624 - 0.240808640248753i	1.16175389971229 - 0.233888429987248i	1.16438535877884 - 0.226799835459553i	1.16643687441720 - 0.219533094913824i	1.16793646965928 - 0.212079868052272i	1.16891389981346 - 0.204433495910150i	1.16940059265587 - 0.196589284807487i	1.16942954380232 - 0.188544810425336i	1.16903515999077 - 0.180300236133759i	1.16825304356281 - 0.171858637556660i	1.16711971259302 - 0.163226323095830i	1.16567225297575 - 0.154413137910701i	1.16394790141379 - 0.145432736873989i	1.16198356166913 - 0.136302810547006i	1.15981526054542 - 0.127045247533868i	1.15747755469530 - 0.117686216963989i	1.15500290417044 - 0.108256156556745i	1.15242103324631 - 0.0987896548939574i	1.14975830296570 - 0.0893252211665719i	1.14703712253338 - 0.0799049415976492i	1.14427542769366 - 0.0705740285980402i	1.14148625319446 - 0.0613802759261428i	1.13867742325703 - 0.0523734400126594i	1.13585137875981 - 0.0436045734416907i	1.13300515300476 - 0.0351253406885519i	1.13013050009915 - 0.0269873481019500i	1.12721417193034 - 0.0192415195428536i	1.12423833225811 - 0.0119375461090980i	1.12118109032756 - 0.00512343331409404i	1.11801713216501 + 0.00115483748408217i	1.11471842565450 + 0.00685352401118775i
95	0.756925473063725 - 0.589020227560081i	0.768719194392452 - 0.585795706172730i	0.779676976543256 - 0.582564614528921i	0.789799992724101 - 0.579298647162474i	0.799090262706809 - 0.575967819950464i	0.807550721770809 - 0.572540317794311i	0.815185317155247 - 0.568982334169958i	0.821999137238345 - 0.565257904511808i	0.827998579592949 - 0.561328736198233i	0.833191565088073 - 0.557154039024696i	0.837587806279630 - 0.552690361566452i	0.841199139397388 - 0.547891440871797i	0.844039930188291 - 0.542708075615617i	0.846127564546895 - 0.537088036342057i	0.847483035008918 - 0.530976030900115i	0.848131633426464 - 0.524313748774133i	0.848103757965464 - 0.517040014848239i	0.847435838252310 - 0.509091091200277i	0.846171375107806 - 0.500401174576712i	0.844362079697268 - 0.490903146658717i	0.842069079780299 - 0.480529642907915i	0.839364136783498 - 0.469214511673155i	0.836330785752057 - 0.456894735206091i	0.833065270982623 - 0.443512873853759i	0.829677105401456 - 0.429020068311256i	0.826289036799181 - 0.413379586166739i	0.823036168576306 - 0.396570822724654i	0.820063971479397 - 0.378593560574632i	0.817524954870063 - 0.359472163462003i	0.815573860750842 - 0.339259245309763i	0.814361413485658 - 0.318038246484553i	0.814026898054007 - 0.295924309993447i	0.814690117944171 - 0.273062924982525i	0.816443538883288 - 0.249626021462362i	0.819345576173707 - 0.225805548543302i	0.823415958659091 - 0.201804988439519i	0.828633869845148 - 0.177829647949752i	0.834939160445652 - 0.154076816027395i	0.842236443375745 - 0.130726903015036i	0.850401448321532 - 0.107936475447439i	0.859288735756324 - 0.0858337340039496i	0.868739799240940 - 0.0645165593113034i	0.878590702041963 - 0.0440528787886119i	0.888678633161918 - 0.0244828588689440i	0.898847047369954 - 0.00582232162787724i	0.908949306422543 + 0.0119331978451024i	0.918850925655991 + 0.0288042398196008i	0.928430641278650 + 0.0448234083945146i	0.937580558458259 + 0.0600317821754029i
96.25	NaN + 0.00000000000000i	NaN + 0.00000000000000i	NaN + 0.00000000000000i	NaN + 0.00000000000000i	NaN + 0.00000000000000i	NaN + 0.00000000000000i	NaN + 0.00000000000000i	NaN + 0.00000000000000i	NaN + 0.00000000000000i	NaN + 0.00000000000000i	NaN + 0.00000000000000i	NaN + 0.00000000000000i	NaN + 0.00000000000000i	NaN + 0.00000000000000i	NaN + 0.00000000000000i	NaN + 0.00000000000000i	NaN + 0.00000000000000i	NaN + 0.00000000000000i	NaN + 0.00000000000000i	NaN + 0.00000000000000i	NaN + 0.00000000000000i	NaN + 0.00000000000000i	NaN + 0.00000000000000i	NaN + 0.00000000000000i	NaN + 0.00000000000000i	NaN + 0.00000000000000i	NaN + 0.00000000000000i	NaN + 0.00000000000000i	NaN + 0.00000000000000i	NaN + 0.00000000000000i	NaN + 0.00000000000000i	NaN + 0.00000000000000i	NaN + 0.00000000000000i	NaN + 0.00000000000000i	NaN + 0.00000000000000i	NaN + 0.00000000000000i	NaN + 0.00000000000000i	NaN + 0.00000000000000i	NaN + 0.00000000000000i	NaN + 0.00000000000000i	NaN + 0.00000000000000i	NaN + 0.00000000000000i	NaN + 0.00000000000000i	NaN + 0.00000000000000i	NaN + 0.00000000000000i	NaN + 0.00000000000000i	NaN + 0.00000000000000i	NaN + 0.00000000000000i	NaN + 0.00000000000000i
97.5	NaN + 0.00000000000000i	NaN + 0.00000000000000i	NaN + 0.00000000000000i	NaN + 0.00000000000000i	NaN + 0.00000000000000i	NaN + 0.00000000000000i	NaN + 0.00000000000000i	NaN + 0.00000000000000i	NaN + 0.00000000000000i	NaN + 0.00000000000000i	NaN + 0.00000000000000i	NaN + 0.00000000000000i	NaN + 0.00000000000000i	NaN + 0.00000000000000i	NaN + 0.00000000000000i	NaN + 0.00000000000000i	NaN + 0.00000000000000i	NaN + 0.00000000000000i	NaN + 0.00000000000000i	NaN + 0.00000000000000i	NaN + 0.00000000000000i	NaN + 0.00000000000000i	NaN + 0.00000000000000i	NaN + 0.00000000000000i	NaN + 0.00000000000000i	NaN + 0.00000000000000i	NaN + 0.00000000000000i	NaN + 0.00000000000000i	NaN + 0.00000000000000i	NaN + 0.00000000000000i	NaN + 0.00000000000000i	NaN + 0.00000000000000i	NaN + 0.00000000000000i	NaN + 0.00000000000000i	NaN + 0.00000000000000i	NaN + 0.00000000000000i	NaN + 0.00000000000000i	NaN + 0.00000000000000i	NaN + 0.00000000000000i	NaN + 0.00000000000000i	NaN + 0.00000000000000i	NaN + 0.00000000000000i	NaN + 0.00000000000000i	NaN + 0.00000000000000i	NaN + 0.00000000000000i	NaN + 0.00000000000000i	0.929217408354627 + 0.679101743754843i	0.913024348609023 + 0.671238189656822i	0.895707531869427 + 0.663323392018295i
98.75	NaN + 0.00000000000000i	NaN + 0.00000000000000i	NaN + 0.00000000000000i	NaN + 0.00000000000000i	NaN + 0.00000000000000i	NaN + 0.00000000000000i	NaN + 0.00000000000000i	NaN + 0.00000000000000i	NaN + 0.00000000000000i	NaN + 0.00000000000000i	NaN + 0.00000000000000i	NaN + 0.00000000000000i	NaN + 0.00000000000000i	NaN + 0.00000000000000i	NaN + 0.00000000000000i	NaN + 0.00000000000000i	NaN + 0.00000000000000i	NaN + 0.00000000000000i	NaN + 0.00000000000000i	NaN + 0.00000000000000i	NaN + 0.00000000000000i	NaN + 0.00000000000000i	NaN + 0.00000000000000i	NaN + 0.00000000000000i	0.908946791889977 + 0.672428596618429i	0.900404449562722 + 0.659570757193967i	0.891012548668450 + 0.645796274608376i	0.880809263258464 + 0.631005214714794i	0.869846859181043 + 0.615089151587960i	0.858195350196702 + 0.597931828577779i	0.845946791126916 + 0.579410702564956i	0.833220134102511 + 0.559399761067495i	0.820166422048735 + 0.537774089820387i	0.806973855820162 + 0.514416721801608i	0.793871935188156 + 0.489228261773848i	0.781133455555051 + 0.462139569223511i	0.769072718649398 + 0.433127294808830i	0.758038058420157 + 0.402231220591293i	0.748396969957685 + 0.369571177247489i	0.740513076983423 + 0.335360046758427i	0.734716052948522 + 0.299908544535608i	0.731268165835956 + 0.263617838205819i	0.730333479431340 + 0.226958133028011i	0.731956643923998 + 0.190434923128437i	0.736056692637500 + 0.154548446326923i	0.742437516797833 + 0.119754218535043i	0.750812209879999 + 0.0864321432678252i	0.760835215968466 + 0.0548687968807633i	0.772135375871828 + 0.0252535564995654i
100	NaN + 0.00000000000000i	NaN + 0.00000000000000i	NaN + 0.00000000000000i	NaN + 0.00000000000000i	NaN + 0.00000000000000i	NaN + 0.00000000000000i	NaN + 0.00000000000000i	NaN + 0.00000000000000i	NaN + 0.00000000000000i	NaN + 0.00000000000000i	NaN + 0.00000000000000i	NaN + 0.00000000000000i	NaN + 0.00000000000000i	NaN + 0.00000000000000i	NaN + 0.00000000000000i	NaN + 0.00000000000000i	NaN + 0.00000000000000i	NaN + 0.00000000000000i	NaN + 0.00000000000000i	NaN + 0.00000000000000i	NaN + 0.00000000000000i	NaN + 0.00000000000000i	0.906630084670462 + 0.676677339490287i	0.900128209510366 + 0.667709214071128i	0.892746005444733 + 0.658125942560927i	0.884513730456792 + 0.647853432693682i	0.875470701682073 + 0.636812408319242i	0.865667290382454 + 0.624918792160830i	0.855167224606243 + 0.612084516384392i	0.844050171687093 + 0.598218925600148i	0.832414518899248 + 0.583230971427184i	0.820380189017157 + 0.567032423478619i	0.808091213041322 + 0.549542324023454i	0.795717635320649 + 0.530692870493402i	0.783456159157627 + 0.510436792175318i	0.771528786782693 + 0.488756063761192i	0.760178627644864 + 0.465671449193367i	0.749662132534121 + 0.441251909200154i	0.740237356306746 + 0.415622412947840i	0.732148519189555 + 0.388968327855110i	0.725608078619158 + 0.361534543715782i	0.720778527562155 + 0.333618020272283i	0.717756836087856 + 0.305553579565242i	0.716564464583934 + 0.277694273357409i	0.717145010700795 + 0.250389059706446i	0.719369987882999 + 0.223961274337079i	0.723051492527985 + 0.198691161478911i	0.727959212002138 + 0.174804631345578i	0.733838747589838 + 0.152468891813217i
[truncated: 702 more columns]

## Sheet: FIG1f
LFP (cortical)
freq/time	-1	-0.996	-0.992	-0.988	-0.984	-0.98	-0.976	-0.972	-0.968	-0.964	-0.96	-0.956	-0.952	-0.948	-0.944	-0.94	-0.936	-0.932	-0.928	-0.924	-0.92	-0.916	-0.912	-0.908	-0.904	-0.9	-0.896	-0.892	-0.888	-0.884	-0.88	-0.876	-0.872	-0.868	-0.864	-0.86	-0.856	-0.852	-0.848	-0.844	-0.84	-0.836	-0.832	-0.828	-0.824	-0.82	-0.816	-0.812	-0.808
1.25	5.69731	5.70885	5.71978	5.73013	5.73989	5.74908	5.7577	5.76576	5.77327	5.78024	5.78668	5.79258	5.79797	5.80285	5.80723	5.81111	5.81451	5.81744	5.8199	5.82191	5.82347	5.82459	5.82529	5.82557	5.82544	5.82493	5.82403	5.82276	5.82114	5.81917	5.81687	5.81426	5.81134	5.80815	5.80469	5.80097	5.79703	5.79288	5.78853	5.78401	5.77935	5.77456	5.76967	5.76469	5.75966	5.75461	5.74954	5.74449	5.73948
2.5	5.99322	6.01094	6.02816	6.04489	6.06113	6.07688	6.09217	6.107	6.12137	6.1353	6.14879	6.16185	6.1745	6.18673	6.19857	6.21001	6.22108	6.23176	6.24209	6.25206	6.26169	6.27098	6.27994	6.28859	6.29692	6.30496	6.31271	6.32017	6.32736	6.33429	6.34095	6.34737	6.35355	6.3595	6.36522	6.37072	6.37602	6.38111	6.386	6.3907	6.39522	6.39956	6.40373	6.40773	6.41157	6.41526	6.41879	6.42218	6.42542
3.75	6.13373	6.15364	6.17305	6.19197	6.21041	6.22839	6.24589	6.26294	6.27954	6.2957	6.31142	6.32671	6.34159	6.35605	6.37011	6.38378	6.39705	6.40995	6.42247	6.43462	6.44642	6.45787	6.46897	6.47974	6.49018	6.5003	6.5101	6.5196	6.52879	6.53769	6.5463	6.55463	6.56268	6.57045	6.57796	6.58521	6.5922	6.59893	6.60542	6.61166	6.61766	6.62343	6.62896	6.63426	6.63933	6.64418	6.6488	6.6532	6.65739
5	6.09777	6.11743	6.13663	6.15537	6.17365	6.19149	6.2089	6.22589	6.24245	6.25861	6.27437	6.28975	6.30474	6.31936	6.33362	6.34752	6.36107	6.37429	6.38718	6.39975	6.412	6.42394	6.43558	6.44693	6.45799	6.46876	6.47926	6.48949	6.49945	6.50915	6.51858	6.52777	6.53669	6.54537	6.5538	6.56198	6.56992	6.57761	6.58506	6.59226	6.59922	6.60593	6.6124	6.61862	6.62458	6.6303	6.63577	6.64098	6.64594
6.25	5.93219	5.95003	5.96743	5.98441	6.00097	6.01714	6.03291	6.0483	6.06333	6.078	6.09233	6.10633	6.12	6.13337	6.14644	6.15921	6.17171	6.18393	6.19589	6.20759	6.21905	6.23027	6.24125	6.252	6.26253	6.27283	6.28292	6.2928	6.30246	6.31191	6.32115	6.33018	6.33899	6.34759	6.35598	6.36414	6.37209	6.37981	6.3873	6.39456	6.40157	6.40835	6.41487	6.42114	6.42716	6.4329	6.43838	6.44358	6.4485
7.5	5.70959	5.72476	5.73951	5.75384	5.76777	5.78132	5.79449	5.80731	5.81978	5.83192	5.84375	5.85527	5.86651	5.87747	5.88817	5.89861	5.90882	5.9188	5.92855	5.93809	5.94744	5.95658	5.96554	5.97431	5.98291	5.99133	5.99958	6.00765	6.01556	6.0233	6.03086	6.03825	6.04547	6.0525	6.05936	6.06602	6.07249	6.07876	6.08482	6.09066	6.09629	6.10169	6.10685	6.11177	6.11644	6.12084	6.12499	6.12885	6.13244
8.75	5.50302	5.5162	5.52896	5.54131	5.55329	5.56489	5.57614	5.58706	5.59766	5.60796	5.61797	5.6277	5.63718	5.64642	5.65543	5.66423	5.67283	5.68124	5.68947	5.69754	5.70544	5.7132	5.72082	5.7283	5.73565	5.74287	5.74997	5.75695	5.76382	5.77056	5.77718	5.78368	5.79006	5.7963	5.80242	5.8084	5.81423	5.81992	5.82545	5.83082	5.83602	5.84105	5.84589	5.85055	5.85501	5.85927	5.86332	5.86715	5.87076
10	5.34181	5.35328	5.36431	5.3749	5.38508	5.39486	5.40426	5.41329	5.42198	5.43034	5.43839	5.44614	5.45362	5.46083	5.4678	5.47455	5.48108	5.48741	5.49356	5.49955	5.50537	5.51105	5.51659	5.52201	5.5273	5.53249	5.53757	5.54256	5.54744	5.55223	5.55693	5.56153	5.56603	5.57044	5.57474	5.57893	5.58301	5.58697	5.59081	5.5945	5.59806	5.60146	5.6047	5.60776	5.61065	5.61334	5.61583	5.61811	5.62017
11.25	5.25439	5.26539	5.2759	5.28592	5.29549	5.30461	5.3133	5.32157	5.32945	5.33694	5.34407	5.35086	5.35731	5.36346	5.36931	5.37488	5.3802	5.38527	5.39012	5.39477	5.39922	5.4035	5.40762	5.41159	5.41544	5.41916	5.42278	5.4263	5.42974	5.4331	5.43639	5.43961	5.44278	5.44589	5.44894	5.45194	5.45489	5.45778	5.4606	5.46337	5.46607	5.46869	5.47123	5.47368	5.47603	5.47828	5.48041	5.48242	5.48429
12.5	5.21388	5.22556	5.23673	5.2474	5.25759	5.26731	5.27658	5.2854	5.29379	5.30176	5.30933	5.31652	5.32333	5.32977	5.33588	5.34165	5.34711	5.35227	5.35715	5.36175	5.36609	5.37019	5.37406	5.37772	5.38117	5.38444	5.38752	5.39044	5.39321	5.39582	5.3983	5.40066	5.40289	5.40501	5.40702	5.40893	5.41074	5.41246	5.41408	5.41562	5.41706	5.41842	5.41969	5.42086	5.42194	5.42293	5.42382	5.42461	5.42529
13.75	5.16791	5.18001	5.1916	5.20267	5.21325	5.22334	5.23296	5.2421	5.2508	5.25905	5.26686	5.27426	5.28125	5.28784	5.29405	5.29989	5.30536	5.31049	5.31529	5.31976	5.32393	5.3278	5.33139	5.3347	5.33776	5.34057	5.34316	5.34552	5.34767	5.34963	5.35141	5.35301	5.35445	5.35574	5.35689	5.35792	5.35882	5.35962	5.36032	5.36092	5.36144	5.36188	5.36225	5.36255	5.3628	5.36299	5.36314	5.36323	5.36329
15	5.11799	5.13054	5.14259	5.15417	5.16527	5.1759	5.1861	5.19585	5.20518	5.2141	5.22263	5.23077	5.23854	5.24596	5.25303	5.25977	5.2662	5.27233	5.27818	5.28375	5.28906	5.29413	5.29896	5.30358	5.30799	5.31222	5.31626	5.32014	5.32387	5.32746	5.33091	5.33424	5.33747	5.34059	5.34362	5.34657	5.34944	5.35225	5.355	5.35769	5.36033	5.36292	5.36548	5.36799	5.37048	5.37293	5.37535	5.37774	5.3801
16.25	5.09629	5.1097	5.12262	5.13508	5.14708	5.15863	5.16976	5.18046	5.19075	5.20065	5.21017	5.21932	5.22811	5.23656	5.24468	5.25248	5.25999	5.2672	5.27414	5.28081	5.28724	5.29343	5.29939	5.30515	5.3107	5.31607	5.32125	5.32627	5.33114	5.33586	5.34044	5.34489	5.34922	5.35344	5.35756	5.36157	5.36549	5.36933	5.37308	5.37675	5.38035	5.38387	5.38732	5.39071	5.39403	5.39729	5.40049	5.40362	5.40669
17.5	5.10817	5.12303	5.13742	5.15133	5.16479	5.17779	5.19035	5.20247	5.21417	5.22544	5.23631	5.24677	5.25684	5.26652	5.27583	5.28477	5.29335	5.30157	5.30946	5.317	5.32422	5.33111	5.33769	5.34397	5.34995	5.35563	5.36104	5.36616	5.37102	5.37561	5.37995	5.38405	5.3879	5.39151	5.3949	5.39807	5.40103	5.40378	5.40633	5.40869	5.41086	5.41286	5.41469	5.41635	5.41786	5.41922	5.42044	5.42153	5.42249
18.75	5.07498	5.08963	5.10378	5.11744	5.13062	5.14331	5.15554	5.16731	5.17862	5.18949	5.19992	5.20991	5.21949	5.22865	5.2374	5.24576	5.25372	5.2613	5.2685	5.27533	5.28181	5.28792	5.2937	5.29913	5.30424	5.30902	5.31348	5.31764	5.32149	5.32505	5.32833	5.33132	5.33405	5.33651	5.33871	5.34066	5.34237	5.34385	5.3451	5.34613	5.34695	5.34757	5.34799	5.34822	5.34828	5.34817	5.34789	5.34746	5.34689
20	4.98398	4.99672	5.00892	5.02058	5.03172	5.04235	5.05247	5.0621	5.07125	5.07992	5.08813	5.09589	5.10321	5.1101	5.11657	5.12265	5.12833	5.13363	5.13857	5.14315	5.1474	5.15131	5.15492	5.15823	5.16125	5.164	5.1665	5.16875	5.17077	5.17257	5.17417	5.17558	5.17681	5.17788	5.1788	5.17958	5.18023	5.18076	5.1812	5.18153	5.18179	5.18197	5.18209	5.18215	5.18217	5.18215	5.1821	5.18202	5.18192
21.25	4.89356	4.90505	4.91599	4.92638	4.93624	4.94558	4.95442	4.96276	4.97062	4.97801	4.98494	4.99143	4.9975	5.00315	5.00841	5.01328	5.01779	5.02195	5.02577	5.02928	5.03248	5.03541	5.03806	5.04046	5.04263	5.04457	5.04632	5.04787	5.04926	5.05049	5.05157	5.05253	5.05337	5.0541	5.05475	5.05531	5.05581	5.05624	5.05662	5.05695	5.05725	5.05752	5.05775	5.05797	5.05817	5.05835	5.05852	5.05867	5.05882
22.5	4.81843	4.82965	4.84032	4.85045	4.86006	4.86915	4.87774	4.88584	4.89346	4.90062	4.90732	4.91359	4.91943	4.92487	4.92991	4.93457	4.93886	4.94281	4.94641	4.9497	4.95269	4.95539	4.95782	4.95999	4.96192	4.96362	4.96511	4.96641	4.96753	4.96848	4.96927	4.96993	4.97046	4.97088	4.9712	4.97143	4.97158	4.97166	4.97169	4.97166	4.9716	4.9715	4.97139	4.97125	4.9711	4.97095	4.9708	4.97066	4.97052
23.75	4.74649	4.75788	4.76873	4.77905	4.78885	4.79813	4.80693	4.81523	4.82305	4.83042	4.83733	4.8438	4.84984	4.85546	4.86069	4.86553	4.86999	4.87409	4.87785	4.88127	4.88438	4.88719	4.8897	4.89195	4.89394	4.89569	4.89722	4.89853	4.89966	4.90061	4.90139	4.90204	4.90255	4.90296	4.90326	4.90349	4.90365	4.90377	4.90385	4.90391	4.90396	4.90403	4.90411	4.90424	4.90441	4.90463	4.90493	4.90531	4.90578
25	4.66848	4.68018	4.69137	4.70204	4.71222	4.72191	4.73112	4.73986	4.74815	4.756	4.76341	4.7704	4.77699	4.78319	4.789	4.79444	4.79953	4.80428	4.8087	4.81281	4.81662	4.82015	4.82341	4.82641	4.82916	4.8317	4.83402	4.83615	4.83809	4.83987	4.84149	4.84298	4.84434	4.8456	4.84676	4.84783	4.84884	4.8498	4.85071	4.85159	4.85245	4.8533	4.85416	4.85502	4.85591	4.85682	4.85777	4.85876	4.8598
26.25	4.58667	4.59863	4.61008	4.62103	4.63148	4.64145	4.65093	4.65995	4.66852	4.67663	4.6843	4.69154	4.69837	4.70478	4.71079	4.71641	4.72166	4.72654	4.73105	4.73523	4.73906	4.74258	4.74578	4.74868	4.75129	4.75362	4.75569	4.75751	4.75909	4.76044	4.76158	4.76251	4.76326	4.76384	4.76426	4.76453	4.76466	4.76468	4.76459	4.76441	4.76415	4.76383	4.76345	4.76303	4.76259	4.76213	4.76166	4.7612	4.76075
27.5	4.50517	4.51752	4.5294	4.54079	4.55173	4.56221	4.57225	4.58186	4.59104	4.5998	4.60816	4.61611	4.62368	4.63087	4.63769	4.64415	4.65026	4.65603	4.66146	4.66657	4.67137	4.67586	4.68005	4.68396	4.68759	4.69095	4.69404	4.69689	4.6995	4.70187	4.70402	4.70595	4.70767	4.70919	4.71052	4.71167	4.71264	4.71345	4.7141	4.71459	4.71495	4.71516	4.71525	4.71522	4.71507	4.71482	4.71447	4.71402	4.71348
28.75	4.42358	4.43587	4.44772	4.45914	4.47014	4.48073	4.49093	4.50076	4.51021	4.51931	4.52807	4.53649	4.5446	4.55241	4.55992	4.56716	4.57413	4.58085	4.58732	4.59357	4.5996	4.60542	4.61105	4.61649	4.62176	4.62686	4.63181	4.63662	4.64128	4.64582	4.65024	4.65454	4.65872	4.66281	4.66679	4.67068	4.67448	4.67818	4.6818	4.68533	4.68877	4.69213	4.6954	4.69858	4.70167	4.70468	4.70759	4.71041	4.71313
30	4.36187	4.37382	4.38533	4.39641	4.40708	4.41735	4.42723	4.43673	4.44586	4.45465	4.46309	4.47121	4.47901	4.48651	4.49372	4.50066	4.50733	4.51374	4.51992	4.52586	4.53159	4.5371	4.54242	4.54755	4.55251	4.55729	4.56192	4.56639	4.57072	4.57491	4.57898	4.58292	4.58674	4.59046	4.59407	4.59758	4.60099	4.60431	4.60753	4.61067	4.61373	4.6167	4.61959	4.6224	4.62513	4.62778	4.63035	4.63284	4.63526
31.25	4.31003	4.321	4.3315	4.34154	4.35113	4.36027	4.36899	4.37729	4.38518	4.39268	4.39979	4.40654	4.41292	4.41896	4.42467	4.43004	4.43511	4.43988	4.44435	4.44855	4.45248	4.45615	4.45958	4.46277	4.46574	4.46849	4.47104	4.47339	4.47556	4.47755	4.47937	4.48104	4.48255	4.48392	4.48516	4.48628	4.48728	4.48816	4.48895	4.48964	4.49025	4.49077	4.49122	4.49161	4.49193	4.49221	4.49243	4.49262	4.49278
32.5	4.27519	4.28534	4.29499	4.30415	4.31283	4.32105	4.32882	4.33615	4.34306	4.34956	4.35566	4.36138	4.36673	4.37173	4.37638	4.38071	4.38473	4.38845	4.39188	4.39505	4.39796	4.40063	4.40307	4.4053	4.40732	4.40915	4.41081	4.4123	4.41363	4.41483	4.41588	4.41682	4.41764	4.41836	4.41898	4.4195	4.41995	4.42032	4.42062	4.42086	4.42104	4.42116	4.42123	4.42126	4.42124	4.42119	4.4211	4.42098	4.42083
33.75	4.2791	4.28997	4.30035	4.31026	4.31971	4.32872	4.33729	4.34544	4.35319	4.36054	4.36751	4.37412	4.38037	4.38628	4.39186	4.39713	4.4021	4.40677	4.41118	4.41531	4.4192	4.42284	4.42625	4.42944	4.43242	4.4352	4.43779	4.4402	4.44243	4.44449	4.44639	4.44814	4.44974	4.4512	4.45252	4.4537	4.45476	4.45569	4.45651	4.4572	4.45778	4.45825	4.45861	4.45887	4.45902	4.45908	4.45904	4.45891	4.45869
35	4.26973	4.28115	4.29209	4.30258	4.31262	4.32222	4.3314	4.34017	4.34855	4.35654	4.36417	4.37144	4.37837	4.38498	4.39126	4.39725	4.40294	4.40836	4.41351	4.41842	4.42308	4.42751	4.43172	4.43572	4.43953	4.44315	4.44658	4.44984	4.45294	4.45588	4.45866	4.4613	4.4638	4.46616	4.46839	4.47049	4.47246	4.4743	4.47603	4.47763	4.47911	4.48048	4.48173	4.48286	4.48387	4.48477	4.48556	4.48623	4.48679
36.25	4.21623	4.22744	4.23819	4.2485	4.25838	4.26785	4.27692	4.28561	4.29394	4.30191	4.30955	4.31686	4.32388	4.3306	4.33705	4.34325	4.3492	4.35493	4.36044	4.36575	4.37088	4.37584	4.38064	4.38529	4.38981	4.3942	4.39848	4.40265	4.40672	4.4107	4.4146	4.41842	4.42216	4.42583	4.42944	4.43298	4.43645	4.43986	4.4432	4.44648	4.4497	4.45284	4.45592	4.45892	4.46184	4.46469	4.46745	4.47012	4.47271
37.5	4.15261	4.16358	4.1741	4.1842	4.1939	4.2032	4.21212	4.22067	4.22888	4.23677	4.24433	4.2516	4.25858	4.2653	4.27177	4.278	4.28402	4.28983	4.29545	4.30089	4.30618	4.31131	4.31632	4.3212	4.32597	4.33064	4.33522	4.33972	4.34415	4.34852	4.35283	4.35709	4.36131	4.36549	4.36963	4.37374	4.37781	4.38186	4.38589	4.38988	4.39385	4.39779	4.4017	4.40558	4.40942	4.41323	4.417	4.42073	4.42441
38.75	4.12626	4.13742	4.14812	4.15837	4.16819	4.17759	4.18657	4.19516	4.20337	4.21121	4.21869	4.22583	4.23264	4.23914	4.24534	4.25126	4.2569	4.26229	4.26743	4.27235	4.27705	4.28156	4.28588	4.29003	4.29402	4.29787	4.30158	4.30519	4.30868	4.31208	4.3154	4.31865	4.32185	4.32499	4.32809	4.33115	4.3342	4.33723	4.34024	4.34326	4.34627	4.34929	4.35231	4.35534	4.35839	4.36144	4.36451	4.36759	4.37068
40	4.13088	4.14264	4.15393	4.16474	4.1751	4.18501	4.19448	4.20352	4.21215	4.22037	4.22819	4.23563	4.2427	4.24941	4.25577	4.2618	4.2675	4.27288	4.27797	4.28277	4.28729	4.29156	4.29557	4.29935	4.30291	4.30626	4.30941	4.31237	4.31517	4.31781	4.3203	4.32266	4.3249	4.32703	4.32906	4.331	4.33287	4.33467	4.33641	4.3381	4.33975	4.34137	4.34296	4.34454	4.34609	4.34764	4.34919	4.35073	4.35226
41.25	4.11427	4.12571	4.13666	4.14712	4.1571	4.16661	4.17567	4.18428	4.19246	4.2002	4.20753	4.21446	4.22099	4.22713	4.2329	4.23831	4.24337	4.24809	4.25247	4.25655	4.26031	4.26379	4.26698	4.26991	4.27258	4.275	4.27719	4.27917	4.28093	4.28251	4.2839	4.28512	4.28618	4.2871	4.28789	4.28856	4.28913	4.2896	4.28998	4.29029	4.29054	4.29075	4.29091	4.29105	4.29116	4.29127	4.29138	4.2915	4.29163
42.5	4.09013	4.1012	4.11179	4.12191	4.13158	4.1408	4.14959	4.15796	4.16593	4.17349	4.18068	4.18749	4.19394	4.20005	4.20583	4.21128	4.21643	4.22128	4.22584	4.23014	4.23417	4.23796	4.24151	4.24483	4.24794	4.25084	4.25355	4.25608	4.25843	4.26062	4.26265	4.26454	4.26629	4.2679	4.2694	4.27078	4.27205	4.27322	4.27429	4.27528	4.27618	4.27701	4.27777	4.27846	4.27909	4.27966	4.28019	4.28067	4.28111
43.75	4.062	4.07245	4.08242	4.09192	4.10098	4.10961	4.11781	4.1256	4.133	4.14003	4.14668	4.15298	4.15895	4.16459	4.16993	4.17496	4.17972	4.1842	4.18843	4.19242	4.19617	4.1997	4.20303	4.20616	4.20909	4.21185	4.21444	4.21687	4.21914	4.22127	4.22325	4.22509	4.22681	4.22839	4.22986	4.2312	4.23242	4.23353	4.23452	4.23541	4.23618	4.23684	4.23739	4.23783	4.23817	4.2384	4.23853	4.23855	4.23848
45	4.01112	4.02002	4.02842	4.03635	4.04381	4.05082	4.05741	4.06358	4.06936	4.07476	4.0798	4.08451	4.08889	4.09297	4.09677	4.1003	4.1036	4.10666	4.10953	4.1122	4.1147	4.11706	4.11927	4.12137	4.12337	4.12528	4.12711	4.12889	4.13061	4.13229	4.13394	4.13556	4.13717	4.13877	4.14036	4.14194	4.14353	4.14511	4.1467	4.14828	4.14986	4.15144	4.15301	4.15456	4.15611	4.15764	4.15914	4.16062	4.16207
46.25	3.98565	3.99387	4.00158	4.0088	4.01555	4.02184	4.02769	4.03311	4.03812	4.04274	4.04699	4.05087	4.05442	4.05765	4.06057	4.0632	4.06557	4.06769	4.06958	4.07125	4.07273	4.07402	4.07516	4.07616	4.07702	4.07777	4.07842	4.07899	4.07949	4.07993	4.08033	4.08069	4.08103	4.08136	4.08168	4.082	4.08233	4.08268	4.08305	4.08344	4.08387	4.08433	4.08483	4.08536	4.08594	4.08657	4.08723	4.08795	4.08871
47.5	4.01458	4.02368	4.03229	4.04043	4.04812	4.05535	4.06215	4.06853	4.07449	4.08004	4.08521	4.08999	4.09441	4.09847	4.10218	4.10555	4.1086	4.11133	4.11375	4.11587	4.11771	4.11927	4.12055	4.12158	4.12236	4.12289	4.12319	4.12326	4.12311	4.12276	4.1222	4.12145	4.12052	4.11942	4.11814	4.11672	4.11514	4.11343	4.1116	4.10965	4.10759	4.10545	4.10322	4.10093	4.09858	4.09619	4.09378	4.09135	4.08892
48.75	4.0362	4.04485	4.05302	4.06071	4.06794	4.07472	4.08106	4.08699	4.09251	4.09764	4.1024	4.10679	4.11083	4.11453	4.11792	4.12099	4.12378	4.12629	4.12854	4.13053	4.13229	4.13383	4.13516	4.13629	4.13724	4.13802	4.13864	4.13911	4.13945	4.13967	4.13977	4.13977	4.13968	4.1395	4.13926	4.13894	4.13858	4.13816	4.13771	4.13722	4.1367	4.13617	4.13563	4.13507	4.13452	4.13397	4.13342	4.13289	4.13237
50	4.05817	4.06555	4.0724	4.07874	4.08459	4.08997	4.09488	4.09935	4.10339	4.10703	4.11026	4.11313	4.11564	4.11781	4.11966	4.12121	4.12248	4.12349	4.12426	4.1248	4.12515	4.1253	4.1253	4.12514	4.12485	4.12445	4.12396	4.12338	4.12274	4.12205	4.12133	4.12058	4.11982	4.11905	4.1183	4.11756	4.11685	4.11616	4.11552	4.11492	4.11436	4.11385	4.11339	4.11299	4.11263	4.11233	4.11208	4.11187	4.11172
51.25	4.10921	4.11598	4.12221	4.12789	4.13305	4.1377	4.14186	4.14552	4.14872	4.15147	4.15377	4.15565	4.15713	4.1582	4.15891	4.15925	4.15924	4.1589	4.15826	4.15731	4.15608	4.15459	4.15285	4.15088	4.14869	4.1463	4.14372	4.14096	4.13806	4.135	4.13182	4.12853	4.12513	4.12164	4.11808	4.11445	4.11077	4.10705	4.10331	4.09954	4.09578	4.09201	4.08827	4.08455	4.08087	4.07725	4.07368	4.07018	4.06676
52.5	4.16485	4.17055	4.17567	4.18023	4.18424	4.18771	4.19066	4.19311	4.19505	4.19653	4.19754	4.1981	4.19823	4.19796	4.19728	4.19623	4.19482	4.19307	4.19099	4.1886	4.18592	4.18297	4.17977	4.17633	4.17267	4.16882	4.16478	4.16057	4.15621	4.15173	4.14712	4.14242	4.13763	4.13278	4.12787	4.12292	4.11795	4.11296	4.10798	4.10301	4.09807	4.09317	4.08833	4.08354	4.07883	4.0742	4.06966	4.06523	4.06092
53.75	4.24747	4.25161	4.25513	4.25804	4.26036	4.26212	4.26332	4.26398	4.26412	4.26377	4.26295	4.26167	4.25995	4.25783	4.25533	4.25246	4.24926	4.24574	4.24195	4.2379	4.23361	4.22912	4.22446	4.21964	4.2147	4.20966	4.20454	4.19937	4.19418	4.18899	4.18381	4.17868	4.1736	4.16859	4.16368	4.15887	4.15417	4.14961	4.14518	4.1409	4.13676	4.13278	4.12895	4.12528	4.12177	4.11842	4.11521	4.11216	4.10925
55	4.41218	4.41525	4.41761	4.41925	4.42021	4.42048	4.42009	4.41906	4.41739	4.41512	4.41225	4.40882	4.40485	4.40035	4.39536	4.3899	4.38401	4.37771	4.37103	4.36401	4.35669	4.34909	4.34125	4.33322	4.32503	4.31672	4.30833	4.29989	4.29146	4.28305	4.27473	4.26651	4.25843	4.25054	4.24285	4.23539	4.2282	4.2213	4.21469	4.20841	4.20246	4.19685	4.19159	4.18668	4.18212	4.17791	4.17403	4.17048	4.16726
56.25	4.6877	4.69125	4.69393	4.69573	4.69664	4.69668	4.69585	4.69414	4.69156	4.68811	4.6838	4.67862	4.6726	4.66573	4.65802	4.64948	4.64012	4.62995	4.61899	4.60726	4.59476	4.58154	4.5676	4.55297	4.53769	4.5218	4.50532	4.48831	4.47081	4.45288	4.43458	4.41598	4.39713	4.37813	4.35906	4.34001	4.32106	4.30232	4.2839	4.26588	4.24839	4.23152	4.21536	4.20002	4.18557	4.17209	4.15965	4.14828	4.13801
57.5	5.09667	5.10648	5.1155	5.12374	5.13119	5.13786	5.14374	5.14884	5.15317	5.15671	5.15947	5.16146	5.16268	5.16312	5.16279	5.16169	5.15983	5.15722	5.15384	5.14972	5.14485	5.13924	5.1329	5.12583	5.11805	5.10957	5.10039	5.09053	5.08	5.06883	5.05702	5.0446	5.03159	5.01801	5.00389	4.98927	4.97417	4.95863	4.94269	4.92639	4.90978	4.89292	4.87585	4.85864	4.84134	4.82403	4.80676	4.78962	4.77267
58.75	5.48848	5.50626	5.52345	5.54006	5.5561	5.57156	5.58646	5.6008	5.61459	5.62783	5.64053	5.65271	5.66436	5.67549	5.68612	5.69625	5.70588	5.71503	5.72371	5.73191	5.73966	5.74697	5.75383	5.76027	5.76628	5.77189	5.7771	5.78192	5.78637	5.79045	5.79418	5.79756	5.80061	5.80334	5.80577	5.8079	5.80975	5.81133	5.81264	5.81372	5.81456	5.81518	5.81559	5.8158	5.81583	5.81569	5.8154	5.81495	5.81437
60	5.65032	5.67115	5.69145	5.71122	5.73046	5.7492	5.76742	5.78514	5.80236	5.81909	5.83534	5.85111	5.86641	5.88125	5.89562	5.90955	5.92304	5.93609	5.94871	5.9609	5.97269	5.98406	5.99504	6.00563	6.01583	6.02565	6.03511	6.0442	6.05294	6.06133	6.06939	6.07712	6.08452	6.09161	6.09839	6.10488	6.11108	6.11699	6.12263	6.128	6.13311	6.13798	6.1426	6.14698	6.15114	6.15507	6.1588	6.16232	6.16564
61.25	5.51265	5.53066	5.54808	5.56491	5.58117	5.59686	5.61198	5.62653	5.64054	5.65399	5.6669	5.67928	5.69112	5.70245	5.71326	5.72356	5.73336	5.74266	5.75148	5.75983	5.7677	5.77511	5.78207	5.78859	5.79467	5.80033	5.80557	5.8104	5.81484	5.8189	5.82258	5.82589	5.82885	5.83147	5.83376	5.83573	5.8374	5.83876	5.83985	5.84066	5.84122	5.84153	5.84161	5.84147	5.84112	5.84058	5.83985	5.83896	5.83792
62.5	5.1386	5.14913	5.1589	5.16792	5.17619	5.1837	5.19047	5.19648	5.20175	5.20627	5.21005	5.21309	5.21538	5.21694	5.21776	5.21784	5.2172	5.21582	5.21372	5.21089	5.20735	5.20308	5.19811	5.19242	5.18603	5.17894	5.17116	5.16269	5.15355	5.14373	5.13324	5.12211	5.11033	5.09792	5.0849	5.07127	5.05706	5.04229	5.02697	5.01113	4.99479	4.978	4.96077	4.94315	4.92517	4.90689	4.88834	4.86958	4.85068
63.75	4.71091	4.71444	4.71712	4.71896	4.71995	4.72011	4.71943	4.71792	4.71559	4.71244	4.70848	4.70372	4.69816	4.69182	4.68471	4.67683	4.6682	4.65883	4.64874	4.63794	4.62645	4.6143	4.60149	4.58805	4.57401	4.55939	4.54422	4.52853	4.51235	4.49571	4.47866	4.46123	4.44347	4.4254	4.40709	4.38859	4.36993	4.35117	4.33237	4.31359	4.29487	4.27629	4.25789	4.23975	4.2219	4.20443	4.18737	4.17079	4.15474
65	4.39564	4.39632	4.39621	4.39531	4.39363	4.3912	4.38803	4.38414	4.37954	4.37426	4.36832	4.36174	4.35456	4.34679	4.33848	4.32965	4.32034	4.31059	4.30044	4.28993	4.27911	4.26802	4.25672	4.24525	4.23365	4.222	4.21033	4.1987	4.18717	4.17577	4.16457	4.1536	4.14292	4.13255	4.12253	4.11291	4.10369	4.0949	4.08656	4.07867	4.07125	4.06428	4.05776	4.05169	4.04605	4.04081	4.03597	4.03149	4.02736
66.25	4.23986	4.24156	4.24253	4.24281	4.2424	4.24132	4.23959	4.23723	4.23426	4.23069	4.22657	4.2219	4.21672	4.21105	4.20494	4.1984	4.19148	4.18421	4.17663	4.16878	4.1607	4.15244	4.14404	4.13555	4.12701	4.11847	4.10997	4.10158	4.09332	4.08524	4.0774	4.06982	4.06255	4.05563	4.04907	4.04291	4.03717	4.03187	4.02702	4.02262	4.01869	4.01521	4.01219	4.0096	4.00745	4.00569	4.00433	4.00332	4.00265
67.5	4.16975	4.17373	4.17707	4.17977	4.18186	4.18335	4.18425	4.18458	4.18435	4.18359	4.18232	4.18054	4.17829	4.17559	4.17245	4.16891	4.16499	4.16071	4.1561	4.15119	4.14601	4.14059	4.13496	4.12916	4.12321	4.11715	4.11102	4.10485	4.09867	4.09251	4.08642	4.08043	4.07457	4.06886	4.06335	4.05805	4.05301	4.04823	4.04375	4.03958	4.03574	4.03225	4.0291	4.02632	4.02391	4.02186	4.02018	4.01885	4.01788
68.75	4.09344	4.09829	4.10252	4.10613	4.10915	4.11158	4.11344	4.11474	4.1155	4.11574	4.11546	4.1147	4.11345	4.11176	4.10963	4.10708	4.10414	4.10083	4.09718	4.0932	4.08892	4.08437	4.07958	4.07457	4.06937	4.064	4.05851	4.05291	4.04724	4.04153	4.0358	4.03009	4.02443	4.01884	4.01335	4.008	4.00281	3.9978	3.993	3.98843	3.9841	3.98005	3.97628	3.97281	3.96965	3.9668	3.96429	3.9621	3.96024
70	4.0035	4.00857	4.01305	4.01695	4.02029	4.02307	4.02532	4.02705	4.02827	4.029	4.02926	4.02907	4.02845	4.02741	4.02598	4.02418	4.02202	4.01953	4.01674	4.01365	4.01031	4.00672	4.00292	3.99892	3.99476	3.99045	3.98602	3.9815	3.97691	3.97226	3.96759	3.96292	3.95827	3.95366	3.94912	3.94465	3.94029	3.93604	3.93194	3.92798	3.92419	3.92058	3.91716	3.91394	3.91093	3.90813	3.90556	3.90322	3.9011
71.25	3.90826	3.9128	3.91674	3.92012	3.92293	3.9252	3.92694	3.92818	3.92892	3.92919	3.929	3.92838	3.92734	3.92591	3.9241	3.92194	3.91946	3.91666	3.91358	3.91024	3.90665	3.90286	3.89886	3.8947	3.89038	3.88594	3.88139	3.87676	3.87206	3.86732	3.86255	3.85778	3.853	3.84826	3.84355	3.83889	3.83429	3.82977	3.82533	3.82098	3.81674	3.8126	3.80857	3.80466	3.80087	3.79721	3.79367	3.79027	3.78699
72.5	3.84516	3.84955	3.85336	3.85659	3.85926	3.86139	3.863	3.86411	3.86473	3.86488	3.86458	3.86386	3.86274	3.86123	3.85937	3.85717	3.85465	3.85185	3.84878	3.84548	3.84195	3.83823	3.83435	3.83031	3.82616	3.8219	3.81755	3.81315	3.8087	3.80423	3.79975	3.79527	3.7908	3.78637	3.78198	3.77763	3.77333	3.7691	3.76493	3.76083	3.75679	3.75282	3.74893	3.74509	3.74133	3.73763	3.734	3.73042	3.72691
73.75	3.83348	3.83916	3.84429	3.84887	3.85292	3.85646	3.85951	3.86208	3.86419	3.86585	3.8671	3.86794	3.8684	3.8685	3.86825	3.86769	3.86683	3.8657	3.86431	3.86269	3.86086	3.85884	3.85665	3.85431	3.85185	3.84928	3.84663	3.8439	3.84112	3.8383	3.83546	3.83261	3.82977	3.82694	3.82414	3.82137	3.81864	3.81596	3.81334	3.81077	3.80826	3.80582	3.80344	3.80112	3.79887	3.79669	3.79456	3.79251	3.79051
75	3.82301	3.82964	3.83571	3.84125	3.84627	3.85078	3.8548	3.85834	3.86143	3.86408	3.86631	3.86813	3.86957	3.87065	3.87139	3.8718	3.87191	3.87175	3.87133	3.87067	3.8698	3.86873	3.8675	3.86613	3.86462	3.86302	3.86133	3.85958	3.85779	3.85598	3.85416	3.85236	3.85058	3.84885	3.84718	3.84558	3.84406	3.84263	3.84131	3.8401	3.839	3.83803	3.83718	3.83646	3.83587	3.83541	3.83509	3.83489	3.83482
76.25	3.77893	3.78519	3.79087	3.79599	3.80055	3.80457	3.80808	3.81108	3.81359	3.81563	3.81722	3.81838	3.81914	3.81951	3.81951	3.81918	3.81854	3.81761	3.81642	3.81499	3.81337	3.81156	3.80961	3.80754	3.80539	3.80318	3.80093	3.79869	3.79647	3.79431	3.79222	3.79024	3.78839	3.78668	3.78513	3.78377	3.7826	3.78164	3.78089	3.78035	3.78004	3.77995	3.78008	3.78042	3.78097	3.78171	3.78264	3.78373	3.78498
77.5	3.72251	3.72866	3.73424	3.73928	3.74379	3.74778	3.75129	3.75431	3.75689	3.75904	3.76078	3.76213	3.76313	3.7638	3.76416	3.76425	3.76409	3.76371	3.76315	3.76244	3.7616	3.76067	3.75967	3.75865	3.75763	3.75663	3.75569	3.75483	3.75408	3.75345	3.75297	3.75266	3.75252	3.75256	3.7528	3.75323	3.75386	3.75468	3.75569	3.75687	3.75822	3.75971	3.76134	3.76307	3.76489	3.76677	3.76868	3.77061	3.77252
78.75	3.68964	3.69729	3.70448	3.71123	3.71756	3.72349	3.72903	3.73421	3.73905	3.74357	3.7478	3.75175	3.75544	3.75891	3.76216	3.76522	3.76811	3.77086	3.77347	3.77597	3.77838	3.78071	3.78297	3.78518	3.78735	3.78948	3.7916	3.7937	3.79579	3.79787	3.79994	3.802	3.80405	3.80609	3.8081	3.81009	3.81204	3.81395	3.81581	3.81759	3.8193	3.82092	3.82243	3.82383	3.8251	3.82622	3.82719	3.82799	3.82861
80	3.67892	3.68768	3.696	3.70388	3.71135	3.71842	3.7251	3.73141	3.73737	3.74299	3.74828	3.75327	3.75796	3.76238	3.76653	3.77043	3.77409	3.77753	3.78076	3.78379	3.78663	3.78929	3.79178	3.79411	3.79628	3.79831	3.8002	3.80196	3.80359	3.80509	3.80647	3.80773	3.80887	3.80989	3.8108	3.8116	3.81227	3.81283	3.81327	3.8136	3.8138	3.81388	3.81384	3.81368	3.81339	3.81298	3.81244	3.81177	3.81097
81.25	3.67436	3.6831	3.69133	3.69905	3.70627	3.71299	3.71923	3.725	3.73031	3.73516	3.73957	3.74354	3.74709	3.75022	3.75295	3.75528	3.75722	3.75879	3.75999	3.76083	3.76133	3.76149	3.76132	3.76083	3.76003	3.75894	3.75756	3.7559	3.75398	3.7518	3.74938	3.74673	3.74385	3.74077	3.73749	3.73402	3.73039	3.72659	3.72265	3.71858	3.71439	3.71009	3.70571	3.70125	3.69672	3.69215	3.68755	3.68293	3.6783
82.5	3.64796	3.65609	3.66366	3.67068	3.67715	3.68309	3.68851	3.6934	3.69779	3.70168	3.70509	3.70801	3.71047	3.71247	3.71403	3.71514	3.71584	3.71612	3.71599	3.71548	3.71459	3.71334	3.71174	3.7098	3.70753	3.70496	3.70209	3.69895	3.69554	3.69188	3.688	3.6839	3.6796	3.67513	3.6705	3.66573	3.66084	3.65584	3.65077	3.64563	3.64045	3.63525	3.63004	3.62486	3.61971	3.61462	3.60961	3.60469	3.59988
83.75	3.59646	3.6037	3.61037	3.61649	3.62206	3.6271	3.63162	3.63562	3.63912	3.64214	3.64468	3.64677	3.64841	3.64962	3.65041	3.65081	3.65082	3.65046	3.64974	3.6487	3.64733	3.64566	3.64371	3.64149	3.63903	3.63633	3.63343	3.63033	3.62706	3.62364	3.62007	3.61639	3.61261	3.60875	3.60482	3.60085	3.59685	3.59284	3.58884	3.58485	3.5809	3.577	3.57316	3.5694	3.56573	3.56215	3.55869	3.55535	3.55214
85	3.53739	3.54388	3.54982	3.55522	3.5601	3.56446	3.56832	3.57171	3.57464	3.57712	3.57917	3.58082	3.58208	3.58298	3.58352	3.58375	3.58366	3.5833	3.58267	3.58181	3.58073	3.57945	3.57801	3.57641	3.57469	3.57286	3.57094	3.56895	3.56691	3.56484	3.56276	3.56067	3.5586	3.55655	3.55454	3.55257	3.55065	3.54879	3.547	3.54526	3.5436	3.542	3.54047	3.539	3.53758	3.53622	3.53491	3.53364	3.53241
86.25	3.48445	3.49021	3.49541	3.50007	3.50419	3.5078	3.51091	3.51355	3.51573	3.51747	3.5188	3.51973	3.5203	3.52052	3.52042	3.52003	3.51938	3.51849	3.51739	3.5161	3.51467	3.51312	3.51147	3.50976	3.50801	3.50626	3.50452	3.50283	3.50121	3.49969	3.49827	3.49699	3.49586	3.49489	3.49409	3.49348	3.49305	3.49282	3.49278	3.49294	3.49328	3.4938	3.49449	3.49535	3.49635	3.49748	3.49874	3.50009	3.50153
87.5	3.47079	3.47728	3.48325	3.4887	3.49365	3.49812	3.50212	3.50568	3.5088	3.51151	3.51382	3.51576	3.51735	3.51861	3.51956	3.52022	3.52062	3.52077	3.52071	3.52045	3.52002	3.51945	3.51876	3.51796	3.5171	3.51618	3.51523	3.51428	3.51334	3.51244	3.51159	3.51081	3.51011	3.50952	3.50905	3.5087	3.50848	3.50841	3.50849	3.50871	3.5091	3.50963	3.51032	3.51115	3.51212	3.51323	3.51447	3.51582	3.51728
[truncated: 174 more rows]
[truncated: 702 more columns]

## Sheet: FIG2a
Spinal BB coherence Grip
[truncated: 163 more rows]
[truncated: 702 more columns]

## Sheet: FIG2b
Spinal NB coherence Grip
[truncated: 163 more rows]
[truncated: 702 more columns]

## Sheet: FIG2c
Cortical NB coherence Grip
[truncated: 163 more rows]
[truncated: 702 more columns]

## Sheet: FIG2d-f
B	Grip Only	Both	Hold Only
[truncated: 3 more rows]

## Sheet: FIG3
	spinal NB	spinal BB	cortical NB
[truncated: 22 more rows]

[truncated: 5 more sheets: FIG4a,b, FIG4c,d, FIG5, FIG6, FIG7]
